# Supplementary material for: Tuberculosis screening for pediatric household contacts in India: Time to adapt newer strategies under the National TB Elimination Programme!
Source: PLoS One. 2023 Oct 5;18(10):e0292387. doi: 10.1371/journal.pone.0292387 (PMC10553317; doi:10.1371/journal.pone.0292387)
Supplement: S1 Data set — (XLSX) [file pone.0292387.s001.xlsx]

## Sheet: Sheet1
Sl. No	Age Category	Previous IPT	Weight- 1st enrollment	Height- 1st enrollment	Symptoms- 1st enrollment	Tuberculin Unit- 1st enrollment	TST result- 1st enrollment	CXR findings- 1st enrollment	ATT/INH initiation- 1st enrollment	Symptoms- 3rd month follow-up	Symptoms- 6th month follow-up	Tuberculin unit- 6th month follow-up	TST results- 6th month follow-up	CXR findings- 6th month follow-up	ATT initiation- 6th month	Symptoms- 9th month follow-up	Symptoms-12th month follow-up	Tuberculin unit-12th month follow-up	TST results-12th month follow-up	CXR findings-12th month follow-up
1	>=6	0	16.4	108	0	10	Negative	Normal	INH	0	0	NA	NA	NA	NA	0	0	NA	NA	NA
2	>=6	0	24	145	0	10	Negative	Normal	NA	0	0	5	Negative	Normal	NA	0	0	NA	NA	NA
3	<6	0	12	125	0	10	Negative	Normal	NA	0	0	5	Negative	Normal	NA	0	0	NA	NA	NA
4	<6	1	12.2	99	0	1	Negative	Normal	NA	0	0	2	Negative	Normal	NA	0	0	NA	NA	NA
5	>=6	0	17.5	117	0	1	Negative	Normal	NA	0	0	2	Negative	Normal	NA	0	0	NA	NA	NA
6	<6	1	14	100	0	1	11	Normal	NA	0	0	2	11	Normal	NA	0	0	NA	NA	NA
7	>=6	0	25	128	0	1	11	Right paratracheal lymph node 2 in number	NA	0	0	2	Negative	Normal	NA	0	0	NA	NA	NA
8	>=6	0	34	137	0	5	Negative	Normal	NA	0	0	5	12	Normal	NA	0	0	5	Negative	Normal
9	<6	1	16	100	0	1	Negative	Normal	NA	0	0	2	Negative	Normal	NA	0	0	NA	NA	NA
10	>=6	0	20.4	115	0	1	Negative	Normal	NA	0	0	2	Negative	Normal	NA	0	0	NA	NA	NA
11	>=6	1	16.7	106	0	1	Negative	Normal	NA	0	0	2	Negative	Normal	NA	0	0	NA	NA	NA
12	>=6	0	40	152	0	5	Negative	Normal	NA	0	0	NA	NA	NA	NA	0	0	NA	NA	NA
13	<6	0	8.5	119	0	5	Negative	Normal	NA	0	0	NA	NA	NA	NA	0	NA	NA	NA	NA
14	>=6	0	36	149	0	5	24	Normal	NA	0	0	NA	NA	NA	NA	0	NA	NA	NA	NA
15	<6	0	19.2	115	0	5	Negative	Normal	NA	0	0	NA	NA	NA	NA	0	NA	NA	NA	NA
16	<6	0	7	80	0	5	Negative	Normal	NA	0	0	NA	NA	NA	NA	0	NA	NA	NA	NA
17	<6	1	8.7	80	0	1	23	Normal	NA	0	1- Cough one week	2	12	Normal	NA	0	0	NA	NA	NA
18	<6	1	12.5	96	0	1	Negative	Normal	NA	0	0	2	12	Normal	NA	0	0	NA	NA	NA
19	>=6	1	15.8	112	0	1	10	? B/L calcified lessions ? Lymph node	NA	0	0	2	15	Parahilar R Lymphadenopathy?	NA	0	0	NA	NA	NA
20	>=6	0	25	128	0	1	Negative	Normal	NA	0	0	2	12	Normal	NA	0	0	NA	NA	NA
21	<6	1	16.4	112	0	1	Negative	Normal	NA	0	0	2	Negative	Normal	NA	0	0	NA	NA	NA
22	>=6	0	28	123	0	5	Negative	Normal	NA	0	0	NA	NA	NA	NA	0	0	NA	NA	NA
23	>=6	0	32	132	0	5	Negative	Normal	NA	0	NA	NA	NA	NA	NA	NA	NA	NA	NA	NA
24	>=6	0	40	159	0	5	Negative	Normal	NA	0	NA	NA	NA	NA	NA	NA	NA	NA	NA	NA
25	>=6	0	36.1	147	0	1	19	Normal	NA	0	0	5	15	Normal	NA	0	0	NA	NA	NA
26	>=6	0	17.4	108	0	1	Negative	Normal	NA	0	0	2	Negative	Normal	NA	0	0	NA	NA	NA
27	>=6	0	28.9	147	0	1	Negative	Normal	NA	0	0	NA	NA	NA	NA	0	0	NA	NA	NA
28	>=6	0	19.8	121	0	1	11	Normal	NA	0	0	2	Negative	Normal	NA	0	0	NA	NA	NA
29	>=6	0	20.9	128	0	1	Negative	Normal	NA	0	0	5	Negative	Normal	NA	0	0	NA	NA	NA
30	>=6	0	28	128	0	1	Negative	Normal	NA	0	0	NA	NA	NA	NA	0	NA	NA	NA	NA
31	>=6	0	17.7	111	0	1	Negative	Normal	NA	0	0	2	Negative	Normal	NA	0	0	NA	NA	NA
32	>=6	0	52	168	0	10	16	Normal	NA	0	0	NA	NA	NA	NA	0	0	NA	NA	NA
33	>=6	0	32	148	0	5	Negative	Normal	NA	0	0	NA	NA	NA	NA	0	0	NA	NA	NA
34	>=6	0	19	135	0	1	15	Normal	NA	0	0	NA	NA	NA	NA	NA	NA	NA	NA	NA
35	<6	0	15	118	0	1	Negative	Normal	NA	0	0	NA	NA	NA	NA	NA	NA	NA	NA	NA
36	>=6	0	30	110	0	1	20	Normal	NA	0	0	Not done	Not done	Normal	NA	0	0	NA	NA	NA
37	>=6	0	25	115	0	1	Negative	Normal	NA	0	0	Not done	Not done	Normal	NA	0	0	NA	NA	NA
38	>=6	0	40	130	0	1	28	Normal	NA	0	0	1	33	Normal	NA	0	0	NA	NA	NA
39	>=6	0	40	168	0	1	37	Normal	NA	0	0	Not done	Not done	Normal	NA	0	0	NA	NA	NA
40	>=6	0	35	140	0	1	20	Normal	NA	0	0	1	35	Bulky left hilum likely nodal etiology	NA	0	0	NA	NA	NA
41	<6	0	14	120	0	1	Negative	Normal	NA	0	0	1	Negative	Normal	NA	0	0	NA	NA	NA
42	>=6	1	35	137	0	1	14	Normal	NA	0	0	NA	NA	NA	NA	0	NA	NA	NA	NA
43	>=6	1	32	140	0	1	25	Normal	NA	0	0	NA	NA	NA	NA	0	NA	NA	NA	NA
44	>=6	0	38	128	0	1	30	Normal	NA	0	0	NA	NA	NA	NA	0	NA	NA	NA	NA
45	<6	0	12	112	0	1	Negative	Normal	NA	0	0	1	20	Normal	NA	0	0	Not done	Not done	Normal
46	>=6	0	35	120	0	1	10	Normal	NA	0	NA	NA	NA	NA	NA	NA	NA	NA	NA	NA
47	<6	0	12.1	89	0	1	Negative	Normal	NA	0	0	NA	NA	NA	NA	0	0	NA	NA	NA
48	>=6	0	22.5	122	0	1	Negative	There is a ?calcified LN on the Right paracardial length	NA	0	0	NA	NA	NA	NA	0	0	NA	NA	NA
49	>=6	0	42.5	148	0	1	Negative	Normal	NA	0	0	2	Negative	Normal	NA	0	0	NA	NA	NA
50	>=6	0	21	145	0	1	20	Normal	NA	0	0	NA	NA	NA	NA	NA	NA	NA	NA	NA
51	>=6	0	22	138	0	1	20	Normal	NA	0	0	NA	NA	NA	NA	NA	NA	NA	NA	NA
52	>=6	0	15	130	0	5	Negative	Normal	NA	0	0	NA	NA	NA	NA	0	0	NA	NA	NA
53	<6	0	10	118	0	5	Negative	Normal	NA	0	0	NA	NA	NA	NA	0	0	NA	NA	NA
54	<6	0	8	110	0	5	Negative	Normal	NA	0	0	NA	NA	NA	NA	0	0	NA	NA	NA
55	>=6	0	27	158	1- Night sweats	5	Negative	Normal	NA	0	0	5	Negative	Normal	NA	0	0	5	Negative	Normal
56	>=6	1	21.8	116	0	1	Negative	Normal	NA	0	0	2	Negative	Normal	NA	0	0	NA	NA	NA
57	<6	0	13.8	92	0	1	Negative	Normal	NA	0	0	NA	NA	NA	NA	0	0	NA	NA	NA
58	>=6	0	32.8	135	0	1	Negative	Normal	NA	0	0	Not done	Not done	Normal	NA	0	0	NA	NA	NA
59	>=6	1	17	113	0	1	Negative	Normal	NA	0	0	2	Negative	Not done	NA	0	0	NA	NA	NA
60	>=6	0	24	130	0	1	Negative	Normal	NA	0	0	NA	NA	NA	NA	0	0	NA	NA	NA
61	<6	0	12	96	0	1	Negative	Normal	NA	0	0	2	Negative	Normal	NA	0	0	2	Negative	Normal
62	>=6	0	35	128	0	1	Negative	Normal	NA	0	0	2	Negative	Normal	NA	0	0	2	Negative	Normal
63	<6	1	13	110	1- Loss of appetite	1	Negative	Lymph nodes (+)	NA	0	NA	NA	NA	NA	NA	NA	0	NA	NA	NA
64	>=6	0	37	150	0	1	Negative	Normal	NA	0	0	2	Negative	Normal	NA	0	0	NA	NA	NA
65	<6	1	20	112	0	1	Negative	Normal	NA	0	0	2	Negative	Normal	NA	0	0	NA	NA	NA
66	<6	1	18	110	0	1	10	NA	NA	NA	NA	NA	NA	NA	NA	NA	NA	NA	NA	NA
67	>=6	0	34	137.5	0	1	15	Normal	NA	0	0	NA	NA	NA	NA	0	0	NA	NA	NA
68	<6	0	14	98	0	1	18	Normal	INH	0	0	2	30	Normal	NA	0	0	NA	NA	NA
69	<6	0	10	81	0	1	Negative	Normal	NA	0	0	2	Negative	Normal	NA	0	0	NA	NA	NA
70	<6	0	8.5	69	0	1	Negative	Normal	NA	0	0	2	Negative	Normal	NA	0	0	NA	NA	NA
71	>=6	0	42	125	0	5	13	Normal	NA	0	0	5	19	Normal	NA	0	0	NA	NA	NA
72	>=6	0	35	140	0	5	18	Normal	NA	0	0	5	18	Normal	NA	0	0	NA	NA	NA
73	>=6	0	52	192	0	5	Negative	Normal	NA	0	0	5	Negative	Normal	NA	0	0	NA	NA	NA
74	<6	0	14	98	0	5	Negative	Normal	NA	0	0	NA	NA	NA	NA	0	0	NA	NA	NA
75	<6	0	8	84	0	5	Negative	Normal	NA	0	0	NA	NA	NA	NA	0	0	NA	NA	NA
76	>=6	1	18	122	0	5	15	Normal	NA	0	0	NA	NA	NA	NA	0	0	NA	NA	NA
77	<6	1	10	106.5	0	5	14	Normal	NA	0	0	NA	NA	NA	NA	0	0	NA	NA	NA
78	<6	0	20	126	0	5	Negative	Normal	NA	0	0	NA	NA	NA	NA	0	0	NA	NA	NA
79	>=6	0	25	130	0	5	Negative	Normal	NA	0	0	NA	NA	NA	NA	0	0	NA	NA	NA
80	>=6	0	27	146	0	5	Negative	Normal	NA	0	0	NA	NA	NA	NA	0	0	NA	NA	NA
81	>=6	0	32	148	1- loss of appetite, Loss of weight	5	Negative	Normal	ATT	0	0	NA	NA	NA	NA	0	0	NA	NA	NA
82	>=6	1	15	126	0	1	Negative	Normal	NA	0	0	2	Negative	Normal	NA	0	0	NA	NA	NA
83	>=6	0	20	130	0	1	Negative	Normal	NA	0	0	2	15	Normal	NA	0	0	NA	NA	NA
84	>=6	0	32	150.9	0	1	15	Lymph nodes (+)	NA	0	0	2	20	Normal	NA	0	0	NA	NA	NA
85	>=6	0	26.5	137.8	0	1	Negative	Lymph nodes (+)	NA	0	0	2	32	Normal	NA	0	0	NA	NA	NA
86	<6	0	14	117	0	5	Negative	Normal	NA	0	0	NA	NA	NA	NA	0	0	NA	NA	NA
87	<6	1	6	86	0	5	19	Normal	NA	0	0	NA	NA	NA	NA	0	NA	NA	NA	NA
88	<6	1	10	92	0	5	16	Normal	NA	0	0	NA	NA	NA	NA	0	NA	NA	NA	NA
89	<6	0	12	94	0	1	16	Normal	INH	0	0	NA	NA	NA	NA	0	0	NA	NA	NA
90	<6	0	8	73	0	1	10	Normal	INH	0	0	NA	NA	NA	NA	0	0	NA	NA	NA
91	<6	1	9	83	0	1	Negative	Normal	NA	0	0	2	Negative	Normal	NA	0	0	NA	NA	NA
92	<6	1	12	106	0	1	Negative	Normal	NA	0	0	2	Negative	Normal	NA	0	0	NA	NA	NA
93	>=6	0	39	135	0	1	Negative	Normal	NA	0	0	Not done	Not done	Not done	NA	0	0	NA	NA	NA
94	>=6	0	31	144	0	1	Negative	Normal	NA	0	0	NA	NA	NA	NA	0	0	NA	NA	NA
95	>=6	0	25	146	0	5	Negative	Normal	NA	0	0	NA	NA	NA	NA	0	0	NA	NA	NA
96	>=6	0	25	152	0	5	Negative	Normal	NA	0	0	NA	NA	NA	NA	0	0	NA	NA	NA
97	>=6	0	40	159	0	5	Negative	Normal	NA	0	0	NA	NA	NA	NA	0	0	NA	NA	NA
98	>=6	0	19	116	0	5	13	Normal	NA	0	0	NA	NA	NA	NA	0	0	NA	NA	NA
99	<6	1	19	104	0	5	18	Normal	NA	0	0	NA	NA	NA	NA	0	0	NA	NA	NA
100	<6	0	10.5	85	0	1	20	Normal	ATT	0	0	2	Negative	Normal	NA	0	0	NA	NA	NA
101	>=6	0	32	149	0	5	Negative	Normal	NA	0	0	NA	NA	NA	NA	0	0	NA	NA	NA
102	>=6	0	42	139	0	5	Negative	Normal	NA	0	0	NA	NA	NA	NA	0	0	NA	NA	NA
103	>=6	0	33	149	0	1	23	Normal	NA	0	0	2	Negative	Normal	NA	0	0	NA	NA	NA
104	>=6	0	17.2	108	0	1	10	Normal	ATT	0	0	NA	NA	NA	NA	0	0	NA	NA	NA
105	>=6	0	34.8	145	0	1	Negative	Normal	NA	0	0	NA	NA	NA	NA	0	0	NA	NA	NA
106	>=6	0	45	162	0	5	Negative	Normal	NA	0	0	NA	NA	NA	NA	0	0	NA	NA	NA
107	>=6	0	25	140	0	5	18	Normal	NA	0	0	NA	NA	NA	NA	0	0	NA	NA	NA
108	>=6	0	25	125	0	5	Negative	Normal	NA	0	0	NA	NA	NA	NA	0	0	NA	NA	NA
109	>=6	0	18	119	0	5	Negative	Normal	NA	0	0	NA	NA	NA	NA	0	0	NA	NA	NA
110	>=6	0	30	148	0	5	Negative	Normal	NA	0	0	NA	NA	NA	NA	0	0	NA	NA	NA
111	>=6	0	25	130	0	5	Negative	Normal	NA	0	0	NA	NA	NA	NA	0	0	NA	NA	NA
112	<6	1	10	82	0	1	Negative	Normal	NA	0	0	2	Negative	Normal	NA	0	0	NA	NA	NA
113	>=6	0	22	149.6	0	5	18	Normal	NA	0	NA	NA	NA	NA	NA	NA	NA	NA	NA	NA
114	>=6	0	40	152	0	5	Negative	Normal	NA	0	0	NA	NA	NA	NA	NA	0	NA	NA	NA
115	>=6	0	38	148	0	5	Negative	Normal	NA	0	0	NA	NA	NA	NA	NA	0	NA	NA	NA
116	>=6	0	20	135	0	5	Negative	Normal	NA	0	0	NA	NA	NA	NA	NA	0	NA	NA	NA
117	>=6	0	20	122	0	5	Negative	Normal	NA	0	0	NA	NA	NA	NA	NA	0	NA	NA	NA
118	>=6	0	17	115	0	5	Negative	Normal	NA	0	0	NA	NA	NA	NA	NA	0	NA	NA	NA
119	<6	0	14	109.5	0	5	Negative	Normal	NA	0	0	NA	NA	NA	NA	NA	0	NA	NA	NA
120	<6	0	9	95	0	5	Negative	Normal	NA	0	0	NA	NA	NA	NA	NA	0	NA	NA	NA
121	>=6	0	40	156	0	5	Negative	Normal	NA	0	0	NA	NA	NA	NA	0	0	NA	NA	NA
122	>=6	0	45	145	0	5	Negative	Normal	NA	0	0	NA	NA	NA	NA	0	0	NA	NA	NA
123	>=6	0	31.4	129	0	1	Negative	Normal	NA	0	0	NA	NA	NA	NA	0	0	NA	NA	NA
124	>=6	0	31	144	0	1	Negative	Normal	NA	0	0	NA	NA	NA	NA	0	0	NA	NA	NA
125	<6	0	8.5	71	0	1	Negative	Normal	INH	0	0	NA	NA	NA	NA	0	0	NA	NA	NA
126	>=6	0	16.9	112	0	1	Negative	Normal	NA	0	0	NA	NA	NA	NA	0	0	NA	NA	NA
127	<6	1	12.5	88	0	1	Negative	Normal	NA	0	0	NA	NA	NA	NA	0	0	NA	NA	NA
128	<6	1	13.2	99.5	0	1	Negative	Normal	NA	0	0	NA	NA	NA	NA	0	0	NA	NA	NA
129	<6	0	12.2	92	0	1	Negative	Normal	INH	0	0	NA	NA	NA	NA	0	0	NA	NA	NA
130	>=6	0	16	109.5	0	5	Negative	Normal	NA	0	0	NA	NA	NA	NA	NA	0	NA	NA	NA
131	>=6	0	51.2	137.5	0	1	Negative	Normal	NA	0	0	2	Negative	Normal	NA	0	0	NA	NA	NA
132	>=6	0	22	125	0	5	Negative	Normal	NA	0	0	NA	NA	NA	NA	NA	0	NA	NA	NA
133	<6	1	15	102	0	5	Negative	Normal	NA	0	0	NA	NA	NA	NA	NA	0	NA	NA	NA
134	>=6	0	24.2	123	0	2	Negative	Normal	NA	0	0	NA	NA	NA	NA	0	0	NA	NA	NA
135	<6	1	14.3	96	0	2	Negative	Normal	NA	0	0	2	Negative	Normal	NA	0	0	NA	NA	NA
136	>=6	0	20	114	0	2	Negative	Normal	NA	0	0	2	Negative	Normal	NA	0	0	NA	NA	NA
137	>=6	0	33.6	148	0	2	Negative	Normal	NA	0	0	NA	NA	NA	NA	0	0	NA	NA	NA
138	>=6	0	21.1	125	0	2	Negative	Normal	NA	0	0	NA	NA	NA	NA	0	0	NA	NA	NA
139	>=6	0	40.8	147	0	2	Negative	Normal	NA	0	0	NA	NA	NA	NA	0	0	NA	NA	NA
140	>=6	0	40	132	0	5	21	Normal	NA	0	0	NA	NA	NA	NA	0	0	NA	NA	NA
141	<6	1	5	67.5	0	5	Negative	Normal	NA	0	0	NA	NA	NA	NA	NA	0	NA	NA	NA
142	>=6	1	16	109.5	0	5	Negative	Normal	NA	0	0	NA	NA	NA	NA	NA	0	NA	NA	NA
143	<6	1	12.8	101	0	2	Negative	NA	NA	0	0	NA	NA	NA	NA	0	0	NA	NA	NA
144	>=6	0	27.6	131	0	2	Negative	NA	NA	0	0	NA	NA	NA	NA	0	0	NA	NA	NA
145	>=6	0	34	138	0	1	Negative	Normal	NA	0	0	2	Negative	Normal	NA	0	0	2	Negative	Normal
146	<6	1	14	98	0	5	Negative	Normal	NA	0	0	5	Negative	Normal	NA	0	0	NA	NA	NA
147	>=6	0	25	128	0	5	20	Normal	NA	0	0	NA	NA	NA	NA	0	0	NA	NA	NA
148	>=6	1	18	120	0	5	18	Left hilar lymphadenopathy	NA	0	0	NA	NA	NA	NA	0	0	NA	NA	NA
149	<6	1	20	110	0	5	Negative	Normal	NA	0	0	NA	NA	NA	NA	0	0	NA	NA	NA
150	<6	1	12	96	0	5	Negative	Normal	NA	0	0	NA	NA	NA	NA	0	0	NA	NA	NA
151	>=6	0	28	116	0	5	Negative	Normal	NA	0	0	NA	NA	NA	NA	0	0	NA	NA	NA
152	>=6	0	35	158	0	5	Negative	Normal	NA	0	0	NA	NA	NA	NA	0	0	NA	NA	NA
153	>=6	0	31.8	143	0	1	12	Normal	NA	0	0	2	10	Normal	NA	0	0	NA	NA	NA
154	>=6	1	21.6	123	0	1	13	Normal	NA	0	0	2	15	Normal	NA	0	0	NA	NA	NA
155	<6	0	19.7	114	0	1	Negative	Normal	NA	0	0	NA	NA	NA	NA	0	0	NA	NA	NA
156	>=6	0	62.3	159	0	1	12	Normal	NA	0	0	NA	NA	NA	NA	0	0	NA	NA	NA
157	<6	1	15	95	0	5	Negative	Normal	NA	0	0	NA	NA	NA	NA	0	0	NA	NA	NA
158	<6	0	10.5	85	0	5	Negative	Normal	NA	0	0	NA	NA	NA	NA	0	0	NA	NA	NA
159	>=6	0	31	125	0	5	Negative	Normal	NA	0	0	NA	NA	NA	NA	0	0	NA	NA	NA
160	>=6	0	43	163.5	0	5	Negative	Normal	NA	0	NA	NA	NA	NA	NA	NA	NA	NA	NA	NA
161	>=6	0	27.7	131	0	1	Negative	Normal	NA	0	0	NA	NA	NA	NA	0	0	NA	NA	NA
162	>=6	0	24.2	121	0	2	Negative	Normal	NA	0	0	NA	NA	NA	NA	0	0	NA	NA	NA
163	<6	0	12	90	0	2	Negative	Normal	INH	0	0	NA	NA	NA	NA	0	0	NA	NA	NA
164	>=6	0	33	147	0	10	Negative	Normal	NA	0	0	NA	NA	NA	NA	0	0	NA	NA	NA
165	>=6	0	23	124	0	10	Negative	Normal	NA	0	0	NA	NA	NA	NA	0	0	NA	NA	NA
166	>=6	0	14	118	0	10	Negative	Normal	NA	0	0	NA	NA	NA	NA	0	0	NA	NA	NA
167	>=6	0	38	138	0	5	Negative	Normal	NA	0	NA	NA	NA	NA	NA	0	0	NA	NA	NA
168	>=6	0	25	115	0	5	Negative	Normal	NA	0	0	NA	NA	NA	NA	NA	NA	NA	NA	NA
169	<6	0	12	90	0	5	Negative	Normal	NA	0	0	NA	NA	NA	NA	NA	NA	NA	NA	NA
170	>=6	0	38	135	0	5	Negative	Normal	NA	0	0	NA	NA	NA	NA	0	0	NA	NA	NA
171	<6	0	16	109	0	5	Negative	Normal	NA	0	0	NA	NA	NA	NA	0	0	NA	NA	NA
172	>=6	0	35	142	0	5	Negative	Normal	NA	0	0	NA	NA	NA	NA	0	0	NA	NA	NA
173	>=6	0	45	148	0	5	Negative	Normal	NA	0	0	5	Negative	Evidence of mild patchy opacity noted in the right upper zone, Small calcification, Right hium is mildly prominent- Lymphnode	NA	0	0	NA	NA	NA
174	>=6	0	48	160	0	5	Negative	Normal	NA	0	0	5	Negative	Normal	NA	0	0	NA	NA	NA
175	>=6	0	21	115	0	5	Negative	Normal	NA	0	0	5	Negative	Normal	NA	0	0	NA	NA	NA
176	>=6	0	15.5	108	0	1	20	Normal	NA	0	0	2	10	Normal	NA	0	0	NA	NA	NA
177	>=6	0	23.9	128	0	1	Negative	Normal	NA	0	0	2	12	Normal	NA	0	0	NA	NA	NA
178	>=6	0	40	135	0	10	Negative	Normal	NA	0	0	10	13	Normal	NA	0	0	NA	NA	NA
179	>=6	0	25	125	0	10	Negative	Normal	NA	0	0	10	Negative	Normal	NA	0	0	NA	NA	NA
180	<6	0	10	98	0	5	Negative	Normal	NA	0	0	5	Negative	Normal	NA	0	0	NA	NA	NA
181	>=6	0	29	130	0	10	Negative	Normal	NA	0	0	NA	NA	NA	NA	0	NA	NA	NA	NA
182	>=6	0	20	115	0	10	Negative	Normal	NA	0	0	NA	NA	NA	NA	0	NA	NA	NA	NA
183	>=6	0	19.4	120	0	2	Negative	Normal	NA	0	0	NA	NA	NA	NA	0	0	NA	NA	NA
184	>=6	0	18.5	114	0	2	Negative	Normal	NA	0	0	NA	NA	NA	NA	0	0	NA	NA	NA
185	>=6	0	26.5	142	0	2	Negative	Normal	NA	0	0	NA	NA	NA	NA	0	0	NA	NA	NA
186	>=6	0	42.4	131	0	2	Negative	Normal	NA	0	0	NA	NA	NA	NA	0	0	NA	NA	NA
187	<6	0	14	96	0	5	Negative	Normal	NA	0	0	NA	NA	NA	NA	0	0	NA	NA	NA
188	<6	0	6	75.5	0	5	Negative	Normal	NA	0	0	NA	NA	NA	NA	0	0	NA	NA	NA
189	<6	0	18	118	0	5	Negative	Normal	NA	0	0	NA	NA	NA	NA	0	0	NA	NA	NA
190	<6	0	10	109	0	5	Negative	Normal	NA	0	0	NA	NA	NA	NA	0	0	NA	NA	NA
191	>=6	0	23.9	137	0	1	Negative	Normal	NA	0	0	2	Negative	Not done	NA	0	0	NA	NA	NA
192	>=6	0	22.9	136	0	1	Negative	Normal	NA	0	0	2	Negative	Not done	NA	0	0	NA	NA	NA
193	>=6	0	20	116	0	1	Negative	Normal	NA	0	0	2	Negative	Normal	NA	0	0	NA	NA	NA
194	>=6	0	30	133	0	1	Negative	Normal	NA	0	0	2	Negative	Normal	NA	0	0	NA	NA	NA
195	>=6	0	31	143	0	1	Negative	Normal	NA	0	0	NA	NA	NA	NA	0	0	NA	NA	NA
196	>=6	0	42	150	0	5	17	Normal	NA	0	0	5	25	Normal	NA	0	0	NA	NA	NA
197	>=6	0	40	139	0	5	Negative	Normal	NA	0	0	5	Negative	Normal	NA	0	0	NA	NA	NA
198	>=6	0	20	130	0	5	Negative	Normal	NA	0	0	5	15	Normal	NA	0	0	NA	NA	NA
199	<6	0	15	125	0	5	Negative	Normal	NA	0	0	5	Negative	Normal	NA	0	0	NA	NA	NA
200	>=6	0	19	118	0	10	Negative	Normal	NA	0	NA	NA	NA	NA	NA	NA	0	NA	NA	NA
201	>=6	0	41	144	0	2	Negative	Normal	NA	0	0	NA	NA	NA	NA	0	0	NA	NA	NA
202	>=6	0	22	122	0	2	Negative	Normal	NA	0	0	NA	NA	NA	NA	0	0	NA	NA	NA
203	<6	0	6	90	0	5	Negative	Normal	NA	0	0	NA	NA	NA	NA	0	0	NA	NA	NA
204	<6	0	18	120	0	5	Negative	Normal	NA	0	0	NA	NA	NA	NA	0	0	NA	NA	NA
205	>=6	0	28	155	0	5	16	Normal	NA	0	0	NA	NA	NA	NA	0	0	NA	NA	NA
206	<6	0	12	115	0	5	Negative	Normal	NA	0	0	NA	NA	NA	NA	0	0	NA	NA	NA
207	>=6	0	32	151	0	1	Negative	Normal	NA	0	0	NA	NA	NA	NA	0	0	NA	NA	NA
208	>=6	0	49	158	0	5	16	Normal	NA	0	0	NA	NA	NA	NA	0	0	NA	NA	NA
209	>=6	0	18	135	0	5	14	Normal	NA	0	0	NA	NA	NA	NA	0	NA	NA	NA	NA
210	>=6	0	24	130	0	5	Negative	Normal	NA	0	0	NA	NA	NA	NA	0	NA	NA	NA	NA
211	>=6	0	12	125	0	5	Negative	Normal	NA	0	0	NA	NA	NA	NA	0	NA	NA	NA	NA
212	<6	0	8	110	0	5	Negative	Normal	NA	0	0	NA	NA	NA	NA	0	NA	NA	NA	NA
213	>=6	0	48	152	0	10	Negative	Normal	NA	0	0	NA	NA	NA	NA	NA	0	NA	NA	NA
214	<6	0	12	105	0	5	Negative	Normal	NA	0	0	5	Negative	Normal	NA	0	0	NA	NA	NA
215	>=6	0	40	142	0	5	Negative	Normal	NA	0	0	NA	NA	NA	NA	0	0	NA	NA	NA
216	>=6	0	18	130	0	5	Negative	Normal	NA	0	0	NA	NA	NA	NA	0	0	NA	NA	NA
217	>=6	0	30	148	0	5	Negative	Normal	NA	0	0	NA	NA	NA	NA	0	0	NA	NA	NA
218	>=6	0	49	149	0	5	Negative	Normal	NA	0	0	NA	NA	NA	NA	NA	NA	NA	NA	NA
219	>=6	0	22	130	0	1	Negative	Normal	NA	0	0	NA	NA	NA	NA	0	0	NA	NA	NA
220	>=6	0	23	129	0	1	Negative	Normal	NA	0	0	NA	NA	NA	NA	0	0	NA	NA	NA
221	>=6	0	22	134	0	1	Negative	Normal	NA	0	0	NA	NA	NA	NA	0	0	NA	NA	NA
222	>=6	0	38	142	0	5	Negative	Normal	NA	0	0	NA	NA	NA	NA	0	0	NA	NA	NA
223	>=6	0	36.7	169	0	5	20	Normal	NA	0	0	NA	NA	NA	NA	0	0	NA	NA	NA
224	>=6	0	63	158	0	5	13	Normal	NA	0	NA	NA	NA	NA	NA	NA	0	NA	NA	NA
225	>=6	0	35	150	0	5	Negative	Normal	NA	0	0	NA	NA	NA	NA	NA	0	NA	NA	NA
226	>=6	0	28	135	0	5	12	Normal	NA	0	0	NA	NA	NA	NA	NA	0	NA	NA	NA
227	>=6	0	18	138	0	5	17	Normal	NA	0	NA	NA	NA	NA	NA	0	0	NA	NA	NA
228	<6	0	12	110	0	5	19	Normal	NA	0	NA	NA	NA	NA	NA	0	0	NA	NA	NA
229	>=6	0	24	135	0	5	13	Normal	NA	0	0	NA	NA	NA	NA	0	0	NA	NA	NA
230	>=6	0	23	129	0	NA	NA	Normal	NA	0	0	NA	NA	NA	NA	0	0	NA	NA	NA
231	<6	0	14	118	0	NA	NA	Normal	NA	0	0	NA	NA	NA	NA	0	0	NA	NA	NA
232	>=6	0	24	140	0	5	Negative	Normal	NA	0	0	NA	NA	NA	NA	0	0	NA	NA	NA
233	<6	0	15	140	0	5	Negative	Normal	NA	0	0	NA	NA	NA	NA	0	0	NA	NA	NA
234	<6	0	12	115	0	5	Negative	Normal	NA	0	0	NA	NA	NA	NA	0	0	NA	NA	NA
235	<6	0	10	110	0	5	Negative	Normal	NA	0	0	NA	NA	NA	NA	0	0	NA	NA	NA
236	>=6	0	31	141.8	0	1	18	Normal	NA	0	0	2	15	Normal	ATT	0	0	NA	NA	NA
237	>=6	0	22.5	125	0	1	Negative	Normal	NA	0	0	2	15	Normal	ATT	0	0	NA	NA	NA
238	<6	0	17	105	0	1	Negative	Normal	NA	0	0	NA	NA	NA	NA	0	0	NA	NA	NA
239	<6	1	16	106	0	1	Negative	Normal	NA	0	0	2	Negative	Normal	NA	0	0	NA	NA	NA
240	>=6	0	20	125	0	1	Negative	Normal	NA	0	0	2	Negative	Normal	NA	0	0	NA	NA	NA
241	>=6	0	20	125	0	5	Negative	Normal	NA	0	NA	NA	NA	NA	NA	NA	NA	NA	NA	NA
242	<6	0	16	112	0	5	Negative	Normal	NA	0	NA	NA	NA	NA	NA	NA	NA	NA	NA	NA
243	<6	1	8.4	73	0	1	Negative	Normal	NA	0	0	NA	NA	NA	NA	0	0	NA	NA	NA
244	<6	1	17.7	113	0	1	Negative	Normal	NA	0	0	NA	NA	NA	NA	0	0	NA	NA	NA
245	<6	1	8	70	0	1	Negative	Normal	NA	0	0	NA	NA	NA	NA	0	0	NA	NA	NA
246	<6	1	7.5	71	0	1	Negative	Normal	NA	0	0	NA	NA	NA	NA	0	0	NA	NA	NA
247	>=6	0	31	126	0	1	Negative	A calcified lesion 3*3 near the right paratracheal region	NA	0	0	2	Negative	Not done	NA	0	0	NA	NA	NA
248	<6	1	8.5	80	0	1	Negative	Normal	NA	0	0	NA	NA	NA	NA	0	0	NA	NA	NA
249	>=6	0	28	137	0	10	Negative	Normal	NA	0	0	10	Negative	Normal	NA	0	0	NA	NA	NA
250	>=6	0	20	120	0	5	Negative	Normal	NA	0	NA	NA	NA	NA	NA	NA	0	NA	NA	NA
251	>=6	0	30	122	0	5	Negative	Normal	NA	0	0	NA	NA	NA	NA	0	NA	NA	NA	NA
252	>=6	0	20	107	0	5	18	Normal	NA	0	0	NA	NA	NA	NA	0	NA	NA	NA	NA
253	>=6	0	28	146	0	5	20	B/L Pulmonary Koch's	ATT	0	0	NA	NA	NA	NA	0	NA	NA	NA	NA
254	>=6	0	25	137	0	5	Negative	Normal	NA	0	0	NA	NA	NA	NA	0	NA	NA	NA	NA
255	<6	0	4.5	88	0	5	Negative	Normal	NA	0	0	5	Negative	Normal	NA	0	0	5	Negative	Normal
256	>=6	0	NA	NA	0	10	Negative	Normal	NA	0	0	NA	NA	NA	NA	0	0	NA	NA	NA
257	>=6	0	47	141	0	2	Negative	Normal	NA	0	0	NA	NA	NA	NA	0	0	NA	NA	NA
258	<6	1	11.8	95	0	2	10	Normal	NA	0	0	NA	NA	NA	NA	0	0	NA	NA	NA
259	<6	1	8.6	78	0	2	20	small round coin type lesion in the rt paratrachea	ATT	0	0	NA	NA	NA	NA	0	0	NA	NA	NA
260	>=6	0	15	NA	0	10	Negative	Normal	NA	NA	NA	NA	NA	NA	NA	NA	NA	NA	NA	NA
261	<6	0	20	NA	0	10	Negative	Normal	NA	NA	NA	NA	NA	NA	NA	NA	NA	NA	NA	NA
262	>=6	0	16	NA	0	10	Negative	Normal	NA	0	NA	NA	NA	NA	NA	0	0	NA	NA	NA
263	<6	0	NA	NA	0	10	Negative	Normal	NA	0	NA	NA	NA	NA	NA	0	0	NA	NA	NA
264	<6	0	10	89	0	10	18	Normal	INH	0	0	NA	NA	NA	NA	0	0	NA	NA	NA
265	<6	0	12	102	0	10	Negative	Normal	INH	0	0	NA	NA	NA	NA	0	0	NA	NA	NA
266	<6	0	10	102	0	10	Negative	Normal	INH	0	0	NA	NA	NA	NA	0	0	NA	NA	NA
267	>=6	0	11	106	0	10	Negative	Normal	NA	0	0	NA	NA	NA	NA	0	0	NA	NA	NA
268	>=6	0	23	127	0	10	Negative	Normal	NA	0	0	NA	NA	NA	NA	0	0	NA	NA	NA
269	>=6	0	32	142	0	10	Negative	Normal	NA	0	0	NA	NA	NA	NA	0	0	NA	NA	NA
270	>=6	0	16.7	117	0	2	Negative	Normal	NA	0	0	NA	NA	NA	NA	0	0	NA	NA	NA
271	>=6	0	41.7	159	0	2	20	Normal	NA	0	0	NA	NA	NA	NA	0	0	NA	NA	NA
272	<6	0	10.2	84	0	2	18	Normal	INH	0	0	NA	NA	NA	NA	0	0	NA	NA	NA
273	>=6	0	10	83	0	2	Negative	Normal	INH	0	0	NA	NA	NA	NA	0	0	NA	NA	NA
274	<6	0	13.8	92	0	2	20	Normal	INH	0	0	NA	NA	NA	NA	0	0	NA	NA	NA
275	>=6	0	15	126	0	2	20	Normal	NA	0	0	NA	NA	NA	NA	0	0	NA	NA	NA
276	>=6	0	21	NA	0	10	Negative	Normal	NA	NA	NA	NA	NA	NA	NA	NA	NA	NA	NA	NA
277	<6	0	15	104	0	10	Negative	Normal	NA	0	0	10	Negative	Normal	NA	0	0	NA	NA	NA
278	>=6	0	26	132	0	10	Negative	Normal	NA	0	0	NA	NA	NA	NA	0	0	NA	NA	NA
279	>=6	0	20	139	0	10	Negative	Normal	NA	0	0	NA	NA	NA	NA	0	0	NA	NA	NA
280	>=6	0	20.5	132	0	10	Negative	Normal	NA	0	0	NA	NA	NA	NA	0	0	NA	NA	NA
281	>=6	0	19	129	0	10	Negative	Normal	NA	0	0	NA	NA	NA	NA	0	0	NA	NA	NA
282	>=6	0	17	115	1- Loss of appetite, Night sweats	10	20	Right hilar enlargement lymphadenopathy	ATT	0	0	NA	NA	NA	NA	0	0	NA	NA	NA
283	>=6	0	15	108	0	10	Negative	Normal	NA	0	0	NA	NA	NA	NA	0	0	NA	NA	NA
284	>=6	0	30	137	0	5	14	Normal	NA	0	0	5	20	Normal	NA	0	0	NA	NA	NA
285	>=6	0	22	128	0	5	16	Normal	NA	0	0	5	Negative	Normal	NA	0	0	NA	NA	NA
286	>=6	0	14	120	0	5	16	An oval opacification i rt perihilar region S/O pulmonary koch's disease	NA	0	0	5	Negative	Normal	NA	0	0	NA	NA	NA
287	>=6	0	40	NA	0	5	20	Normal	NA	0	0	NA	NA	NA	NA	NA	NA	NA	NA	NA
288	<6	0	NA	NA	0	5	22	Normal	NA	NA	0	5	20	Normal	NA	0	0	NA	NA	NA
289	>=6	0	56	160	0	5	Negative	Normal	NA	0	0	NA	NA	NA	NA	0	0	NA	NA	NA
290	<6	0	60	166	0	5	Negative	Normal	NA	0	0	NA	NA	NA	NA	0	0	NA	NA	NA
291	<6	0	NA	NA	0	5	Negative	Normal	NA	0	0	5	Negative	Normal	NA	0	0	NA	NA	NA
292	>=6	0	NA	NA	0	5	20	Normal	NA	0	0	5	30	Normal	NA	0	0	NA	NA	NA
293	<6	0	NA	NA	0	5	20	Normal	NA	0	0	5	30	Normal	NA	0	0	NA	NA	NA
294	>=6	0	40	155	0	5	22	Normal	NA	0	0	NA	NA	NA	NA	0	0	NA	NA	NA
295	>=6	0	34	146	0	5	16	Normal	NA	0	0	NA	NA	NA	NA	0	0	NA	NA	NA
296	>=6	0	18	132	0	5	Negative	Normal	NA	0	0	NA	NA	NA	NA	0	0	NA	NA	NA
297	<6	0	11	112	0	5	Negative	Normal	NA	0	0	NA	NA	NA	NA	0	0	NA	NA	NA
298	<6	0	8	74	0	10	Negative	Normal	INH	0	0	NA	NA	NA	NA	0	0	NA	NA	NA
299	<6	0	17	112	0	10	Negative	Normal	INH	0	0	NA	NA	NA	NA	0	0	NA	NA	NA
300	>=6	0	20	122	0	10	Negative	Normal	NA	0	0	NA	NA	NA	NA	0	0	NA	NA	NA
301	>=6	0	20	124	0	10	Negative	Normal	NA	0	0	NA	NA	NA	NA	0	0	NA	NA	NA
302	>=6	0	30	139	0	10	Negative	Normal	NA	0	0	NA	NA	NA	NA	0	0	NA	NA	NA
303	>=6	0	27	137.5	0	10	Negative	Normal	NA	0	0	NA	NA	NA	NA	0	0	NA	NA	NA
304	>=6	0	41	162	0	10	Negative	Normal	NA	0	0	NA	NA	NA	NA	0	0	NA	NA	NA
305	>=6	0	NA	NA	0	10	Negative	Normal	NA	0	0	NA	NA	NA	NA	0	NA	NA	NA	NA
306	>=6	0	NA	NA	0	10	Negative	Normal	NA	0	0	NA	NA	NA	NA	0	NA	NA	NA	NA
307	>=6	0	15.3	96	0	2	Negative	NA	NA	0	0	NA	NA	NA	NA	0	0	NA	NA	NA
308	>=6	0	18	115	1- Loss of appetite	NA	NA	NA	ATT	0	0	NA	NA	NA	NA	0	0	NA	NA	NA
309	<6	0	16.6	113	0	2	20	Normal	ATT	0	0	NA	NA	NA	NA	0	0	NA	NA	NA
310	>=6	0	27	129	0	2	18	Normal	ATT	0	0	NA	NA	NA	NA	0	0	NA	NA	NA
311	<6	0	6.5	64	0	1	Negative	Normal	NA	0	0	NA	NA	NA	NA	0	0	NA	NA	NA
312	<6	0	13.8	94	0	1	Negative	Normal	NA	0	0	2	Negative	Normal	NA	0	0	NA	NA	NA
313	>=6	0	19.6	120	0	1	Negative	Normal	NA	0	0	NA	NA	NA	NA	0	0	NA	NA	NA
314	>=6	0	21.3	122	0	1	Negative	Normal	NA	0	0	2	Negative	Normal	NA	0	0	NA	NA	NA
315	>=6	0	20.8	124	0	1	Negative	Normal	NA	0	0	2	Negative	Normal	NA	0	1- Cough two weeks	NA	NA	NA
316	>=6	0	17.7	121	0	1	Negative	Normal	NA	0	0	2	Negative	Normal	NA	0	0	NA	NA	NA
317	>=6	0	33	140	0	1	Negative	Normal	NA	0	0	2	Negative	Normal	NA	0	0	NA	NA	NA
318	>=6	0	38	156	0	5	11	Normal	NA	0	0	NA	NA	NA	NA	0	0	NA	NA	NA
319	<6	0	5.1	45	0	10	15	Normal	INH	0	0	NA	NA	NA	NA	0	0	NA	NA	NA
320	<6	0	7.1	45.1	0	10	Negative	NA	INH	0	0	NA	NA	NA	NA	0	0	NA	NA	NA
321	<6	0	11.5	96.5	0	10	Negative	Normal	INH	0	0	NA	NA	NA	NA	0	0	NA	NA	NA
322	>=6	0	60	160	0	1	Negative	Normal	NA	0	NA	NA	NA	NA	NA	NA	NA	NA	NA	NA
323	<6	0	10	85	0	1	Negative	Normal	INH	0	NA	NA	NA	NA	NA	NA	NA	NA	NA	NA
324	>=6	0	30	148	0	1	Negative	Normal	NA	0	NA	NA	NA	NA	NA	NA	NA	NA	NA	NA
325	>=6	0	NA	NA	0	10	Negative	Normal	NA	0	0	10	Negative	Normal	NA	0	NA	NA	NA	NA
326	>=6	0	NA	NA	0	10	Negative	Normal	NA	0	0	10	Negative	Normal	NA	0	NA	NA	NA	NA
327	<6	1	12	115	0	1	Negative	Normal	NA	0	NA	NA	NA	NA	NA	0	NA	NA	NA	NA
328	<6	0	12.3	91	0	5	Negative	Normal	NA	NA	NA	NA	NA	NA	NA	NA	NA	NA	NA	NA
329	<6	0	15.5	109	0	5	Negative	Normal	NA	NA	NA	NA	NA	NA	NA	NA	NA	NA	NA	NA
330	>=6	0	23.3	127	0	5	Negative	Normal	NA	NA	NA	NA	NA	NA	NA	NA	NA	NA	NA	NA
331	>=6	0	20.9	129	0	5	Negative	Normal	NA	0	0	Not done	Not done	Normal	NA	0	0	NA	NA	NA
332	>=6	0	16	113	0	5	Negative	Normal	NA	0	0	Not done	Not done	Normal	NA	0	0	NA	NA	NA
333	<6	0	13	94	1- breathlessness	5	Negative	Normal	NA	0	0	NA	NA	NA	NA	0	0	NA	NA	NA
334	>=6	0	40	137	0	5	Negative	Normal	ATT	0	0	NA	NA	NA	NA	0	0	NA	NA	NA
335	>=6	0	50	137	0	5	Negative	Normal	NA	0	0	NA	NA	NA	NA	0	0	NA	NA	NA
336	>=6	0	43.9	146	0	5	Negative	Normal	NA	0	0	5	15	Normal	NA	0	0	NA	NA	NA
337	>=6	0	24.5	133	0	5	Negative	Normal	NA	0	0	NA	NA	NA	NA	0	NA	NA	NA	NA
338	>=6	0	29.2	119	0	5	Negative	Normal	NA	0	0	Not done	Not done	Normal	NA	0	0	NA	NA	NA
339	>=6	0	32.8	133	0	5	Negative	Normal	NA	0	0	Not done	Not done	Normal	NA	0	0	NA	NA	NA
340	>=6	0	43.4	145	0	5	Negative	Normal	NA	NA	NA	NA	NA	NA	NA	NA	NA	NA	NA	NA
341	<6	0	NA	NA	0	5	15	Normal	NA	0	0	NA	NA	NA	NA	0	0	NA	NA	NA
342	<6	1	15.3	104	0	2	11	Normal	NA	0	0	NA	NA	NA	NA	0	0	NA	NA	NA
343	<6	0	11.1	87	0	2	Negative	Normal	NA	0	0	NA	NA	NA	NA	0	0	NA	NA	NA
344	>=6	0	35.2	133	0	5	Negative	Normal	NA	0	0	5	Negative	Normal	NA	0	0	NA	NA	NA
345	>=6	0	17.1	112	0	5	Negative	Normal	NA	0	0	5	Negative	Normal	NA	0	0	NA	NA	NA
346	>=6	0	51.8	170	0	5	Negative	Normal	NA	0	0	NA	NA	NA	NA	0	0	NA	NA	NA
347	<6	1	10	103	0	5	Negative	Normal	NA	0	NA	NA	NA	NA	NA	0	0	NA	NA	NA
348	<6	1	9	110	0	5	Negative	Normal	NA	0	0	5	Negative	Normal	NA	NA	NA	NA	NA	NA
349	<6	0	12	120	0	5	Negative	Normal	NA	0	0	5	Negative	Normal	NA	NA	NA	NA	NA	NA
350	>=6	0	38	163	0	5	15	Normal	NA	0	0	NA	NA	NA	NA	0	0	NA	NA	NA
351	>=6	0	25	142	1-Breathlessness	5	Negative	Normal	NA	0	0	NA	NA	NA	NA	0	0	NA	NA	NA
352	>=6	0	55	162	0	5	15	Normal	NA	0	0	NA	NA	NA	NA	0	0	NA	NA	NA
353	>=6	0	42	150	0	5	14	Normal	NA	0	0	NA	NA	NA	NA	0	0	NA	NA	NA
354	>=6	0	28.2	121	0	10	Negative	Normal	NA	0	0	NA	NA	NA	NA	0	0	NA	NA	NA
355	<6	0	12	84	0	10	Negative	NA	INH	0	0	NA	NA	NA	NA	0	0	NA	NA	NA
356	<6	0	14.8	100.5	0	NA	NA	NA	INH	0	0	NA	NA	NA	NA	0	0	NA	NA	NA
357	<6	0	NA	NA	0	10	Negative	Normal	NA	0	NA	NA	NA	NA	NA	0	0	NA	NA	NA
358	<6	0	NA	NA	0	10	Negative	Normal	NA	0	NA	NA	NA	NA	NA	0	0	NA	NA	NA
359	>=6	0	38	151	0	1	Negative	Normal	NA	0	0	NA	NA	NA	NA	0	0	NA	NA	NA
360	>=6	0	25	140	0	1	Negative	Normal	NA	0	0	NA	NA	NA	NA	0	0	NA	NA	NA
361	>=6	0	33	143.5	0	1	Negative	Normal	NA	0	0	2	Negative	Normal	NA	0	0	NA	NA	NA
362	>=6	0	16.7	116	0	2	Negative	Normal	NA	0	0	NA	NA	NA	NA	0	0	NA	NA	NA
363	>=6	0	23.5	128	0	2	Negative	Normal	NA	0	0	NA	NA	NA	NA	0	0	NA	NA	NA
364	>=6	0	28	138	0	5	26	Normal	NA	0	0	NA	NA	NA	NA	0	0	NA	NA	NA
365	>=6	0	22	132	0	5	37	Normal	NA	0	0	NA	NA	NA	NA	0	0	NA	NA	NA
366	>=6	0	34	152	0	5	36	Normal	NA	0	0	NA	NA	NA	NA	0	0	NA	NA	NA
367	>=6	0	22	145	0	5	32	Normal	NA	0	0	NA	NA	NA	NA	0	0	NA	NA	NA
368	>=6	0	18	135	0	5	32	Normal	NA	0	0	NA	NA	NA	NA	0	0	NA	NA	NA
369	<6	0	16	130	0	5	Negative	Normal	NA	0	0	NA	NA	NA	NA	0	0	NA	NA	NA
370	<6	0	NA	NA	0	5	18	Normal	NA	0	0	NA	NA	NA	NA	0	0	NA	NA	NA
371	<6	0	NA	NA	0	5	20	Normal	NA	0	0	NA	NA	NA	NA	0	NA	NA	NA	NA
372	>=6	0	NA	NA	0	10	20	Normal	NA	0	0	10	20	Normal	NA	0	0	Not done	Not done	Normal
373	>=6	0	NA	NA	0	10	Negative	Normal	NA	0	0	10	20	Normal	NA	0	0	Not done	Not done	Normal
374	<6	0	NA	NA	0	5	Negative	Normal	NA	0	1- Cough one week	5	Negative	Normal	NA	0	0	Not done	Not done	Normal
375	>=6	0	30	152	0	5	Negative	Normal	NA	0	0	NA	NA	NA	NA	0	0	NA	NA	NA
376	>=6	0	25	130	1- Breathlessnes	5	Negative	Normal	NA	0	0	NA	NA	NA	NA	0	0	NA	NA	NA
377	>=6	0	18	128	0	5	23	Normal	NA	0	0	NA	NA	NA	NA	0	0	NA	NA	NA
378	>=6	0	26	138	0	5	Negative	Normal	NA	0	0	NA	NA	NA	NA	0	0	NA	NA	NA
379	>=6	0	18	129	0	5	Negative	Normal	NA	0	0	NA	NA	NA	NA	0	0	NA	NA	NA
380	<6	0	6	95	0	5	Negative	Normal	NA	0	0	NA	NA	NA	NA	0	0	NA	NA	NA
381	<6	0	NA	NA	0	10	22	Normal	NA	0	0	10	25	Normal	NA	0	0	NA	NA	NA
382	<6	0	18	NA	0	5	18	Normal	NA	0	0	NA	NA	NA	NA	1- Cough	0	NA	NA	NA
383	>=6	0	NA	NA	0	10	20	Normal	NA	NA	NA	NA	NA	NA	NA	NA	NA	NA	NA	NA
384	<6	0	NA	NA	0	5	Negative	Normal	NA	0	NA	NA	NA	NA	NA	NA	NA	NA	NA	NA
385	>=6	0	NA	NA	0	10	Negative	Normal	NA	NA	NA	NA	NA	NA	NA	NA	NA	NA	NA	NA
386	<6	0	NA	NA	0	10	Negative	Normal	NA	NA	NA	NA	NA	NA	NA	NA	NA	NA	NA	NA
387	<6	0	NA	NA	0	5	22	Normal	NA	NA	NA	NA	NA	NA	NA	NA	NA	NA	NA	NA
388	<6	0	12.2	79	0	5	12	Normal	NA	0	NA	NA	NA	NA	NA	0	0	NA	NA	NA
389	>=6	0	NA	NA	0	5	18	Normal	NA	0	NA	NA	NA	NA	NA	0	0	NA	NA	NA
390	<6	0	14.3	104	0	2	12	Normal	ATT	0	0	NA	NA	NA	NA	0	0	NA	NA	NA
391	>=6	0	20	122	0	NA	NA	NA	NA	0	0	NA	NA	NA	NA	0	0	NA	NA	NA
392	>=6	0	28.3	140	0	NA	NA	NA	NA	0	0	NA	NA	NA	NA	0	0	NA	NA	NA
393	>=6	0	36.5	145	0	2	Negative	NA	NA	0	0	2	25	Not done	NA	0	0	NA	NA	NA
394	>=6	0	37	140	1- Cough	5	Negative	Normal	NA	0	0	NA	NA	NA	NA	0	0	NA	NA	NA
395	>=6	0	38	140	0	5	14	Normal	NA	0	0	NA	NA	NA	NA	0	0	NA	NA	NA
396	>=6	0	41	128	0	5	15	Normal	NA	0	0	NA	NA	NA	NA	0	0	NA	NA	NA
397	<6	0	30	91	0	5	12	Normal	NA	0	0	NA	NA	NA	NA	0	0	NA	NA	NA
398	<6	0	14	94	1- loss of appetite	5	19	Normal	NA	0	0	5	Negative	Normal	NA	0	0	NA	NA	NA
399	>=6	0	30	143	0	5	Negative	Normal	NA	0	0	5	Negative	Normal	NA	0	0	NA	NA	NA
400	<6	0	20	117	0	5	Negative	Normal	NA	0	0	5	Negative	Normal	NA	0	0	NA	NA	NA
401	>=6	0	39	149	0	5	Negative	Normal	NA	0	0	NA	NA	NA	NA	NA	NA	NA	NA	NA
402	<6	0	18	113	0	5	Negative	Normal	NA	0	0	NA	NA	NA	NA	NA	NA	NA	NA	NA
403	>=6	0	61	141	0	5	13	Normal	NA	0	0	NA	NA	NA	NA	0	NA	NA	NA	NA
404	>=6	0	54	142	0	5	12	Normal	NA	0	0	NA	NA	NA	NA	0	NA	NA	NA	NA
405	>=6	0	25	141	0	5	Negative	Normal	NA	0	0	NA	NA	NA	NA	NA	0	NA	NA	NA
406	>=6	0	15	111	0	5	Negative	Normal	NA	0	0	NA	NA	NA	NA	NA	0	NA	NA	NA
407	>=6	0	45	137	0	5	Negative	Normal	NA	0	0	NA	NA	NA	NA	0	NA	NA	NA	NA
408	>=6	0	57	160	0	5	Negative	Normal	NA	0	0	NA	NA	NA	NA	0	0	NA	NA	NA
409	>=6	0	22	132	0	5	Negative	Normal	NA	0	0	NA	NA	NA	NA	0	0	NA	NA	NA
410	>=6	0	20	114.7	0	5	Negative	Normal	NA	0	0	5	Negative	Normal	NA	0	0	NA	NA	NA
411	<6	1	13	89	0	5	Negative	Normal	NA	0	0	5	Negative	Normal	NA	0	0	NA	NA	NA
412	<6	0	19	95	0	5	12	Normal	NA	0	0	5	Negative	Normal	NA	0	0	NA	NA	NA
413	>=6	0	NA	NA	0	5	Negative	Normal	NA	0	0	NA	NA	NA	NA	0	0	NA	NA	NA
414	>=6	0	72	143	0	5	Negative	Normal	NA	0	0	Not done	Not done	Normal	NA	0	0	NA	NA	NA
415	>=6	0	NA	NA	0	5	Negative	Normal	NA	0	0	Not done	Not done	Normal	NA	0	0	NA	NA	NA
416	<6	0	NA	NA	0	5	25	Normal	NA	0	0	Not done	Not done	Normal	NA	0	Study period completed	Study period completed	Study period completed	Study period completed
417	<6	0	NA	NA	0	5	26	Normal	NA	0	0	Not done	Not done	Normal	NA	0	Study period completed	Study period completed	Study period completed	Study period completed
418	>=6	0	NA	NA	0	5	26	Normal	NA	0	0	Not done	Not done	Normal	NA	0	Study period completed	Study period completed	Study period completed	Study period completed
419	<6	0	12	110	0	1	21	Normal	NA	0	0	NA	NA	NA	NA	0	Study period completed	Study period completed	Study period completed	Study period completed
420	<6	0	8	98	0	1	Negative	Rt paratrachial lymphadenopathy	NA	0	0	NA	NA	NA	NA	0	Study period completed	Study period completed	Study period completed	Study period completed
421	>=6	0	45	157	0	NA	NA	NA	NA	0	0	Not done	Not done	Not done	NA	0	Study period completed	Study period completed	Study period completed	Study period completed
422	>=6	0	30	136	0	NA	NA	NA	NA	0	0	Not done	Not done	Not done	NA	0	Study period completed	Study period completed	Study period completed	Study period completed
423	>=6	0	22	138	1- Loss of appetite	5	17	Normal	NA	0	0	NA	NA	NA	NA	0	Study period completed	Study period completed	Study period completed	Study period completed
424	<6	0	12	105	0	5	13	Normal	NA	0	0	NA	NA	NA	NA	0	Study period completed	Study period completed	Study period completed	Study period completed
425	<6	0	9.9	76	0	2	Negative	Normal	INH	0	0	NA	NA	NA	NA	0	Study period completed	Study period completed	Study period completed	Study period completed
426	<6	0	21	97	0	5	Negative	Normal	NA	0	0	NA	NA	NA	NA	0	Study period completed	Study period completed	Study period completed	Study period completed
427	<6	0	22	100	0	5	Negative	Normal	NA	0	0	NA	NA	NA	NA	0	Study period completed	Study period completed	Study period completed	Study period completed
428	>=6	0	37.4	164	0	1	Negative	Normal	NA	0	0	2	Negative	Normal	NA	0	Study period completed	Study period completed	Study period completed	Study period completed
429	>=6	0	26.3	139.5	0	1	Negative	Normal	NA	0	0	2	12	Normal	NA	0	Study period completed	Study period completed	Study period completed	Study period completed
430	>=6	0	20.3	128.5	0	1	Negative	Normal	NA	0	0	2	Negative	Normal	NA	0	Study period completed	Study period completed	Study period completed	Study period completed
431	<6	0	15	112	0	5	Negative	Normal	NA	0	0	NA	NA	NA	NA	0	Study period completed	Study period completed	Study period completed	Study period completed
432	<6	0	8	85	0	5	13	Normal	NA	0	0	NA	NA	NA	NA	0	Study period completed	Study period completed	Study period completed	Study period completed
433	<6	0	18	110	0	5	Negative	Normal	NA	0	0	NA	NA	NA	NA	0	Study period completed	Study period completed	Study period completed	Study period completed
434	<6	0	12	102	0	5	16	Normal	NA	0	0	NA	NA	NA	NA	0	Study period completed	Study period completed	Study period completed	Study period completed
435	<6	0	8	85	0	5	14	Normal	NA	0	0	NA	NA	NA	NA	0	Study period completed	Study period completed	Study period completed	Study period completed
436	>=6	0	32	148	0	5	Negative	Normal	NA	0	0	NA	NA	NA	NA	0	Study period completed	Study period completed	Study period completed	Study period completed
437	>=6	0	50	156	0	5	18	Normal	NA	0	0	NA	NA	NA	NA	0	Study period completed	Study period completed	Study period completed	Study period completed
438	>=6	0	32.4	147	0	2	Negative	Normal	NA	0	0	NA	NA	NA	NA	0	Study period completed	Study period completed	Study period completed	Study period completed
439	>=6	0	22.9	132	0	2	Negative	Normal	NA	0	0	NA	NA	NA	NA	0	Study period completed	Study period completed	Study period completed	Study period completed
440	<6	0	15	90	0	2	Negative	Normal	INH	0	0	NA	NA	NA	NA	0	Study period completed	Study period completed	Study period completed	Study period completed
441	<6	0	8.5	89	0	2	Negative	Normal	INH	0	0	NA	NA	NA	NA	0	Study period completed	Study period completed	Study period completed	Study period completed
442	>=6	0	9	110	0	2	Negative	Normal	INH	0	0	NA	NA	NA	NA	0	Study period completed	Study period completed	Study period completed	Study period completed
443	<6	0	3	86	1- Cough	5	Negative	Normal	NA	0	0	5	Negative	Normal	NA	0	Study period completed	Study period completed	Study period completed	Study period completed
444	>=6	0	25	135	0	5	12	Normal	NA	0	0	5	Negative	Normal	NA	0	Study period completed	Study period completed	Study period completed	Study period completed
445	>=6	0	16	129	0	5	Negative	Normal	NA	0	0	5	Negative	Normal	NA	0	Study period completed	Study period completed	Study period completed	Study period completed
446	>=6	0	17.6	110	0	1	Negative	Normal	NA	0	0	2	Negative	Normal	NA	0	Study period completed	Study period completed	Study period completed	Study period completed
447	<6	0	10	79	0	5	Negative	Normal	NA	0	0	5	18	Normal	NA	0	Study period completed	Study period completed	Study period completed	Study period completed
448	<6	0	6	NA	0	5	Negative	Normal	NA	0	0	5	12	Normal	NA	0	Study period completed	Study period completed	Study period completed	Study period completed
449	<6	0	10	90	0	5	Negative	Normal	NA	0	0	NA	NA	NA	NA	0	Study period completed	Study period completed	Study period completed	Study period completed
450	>=6	0	20	NA	0	10	Negative	Normal	NA	0	0	NA	NA	NA	NA	0	Study period completed	Study period completed	Study period completed	Study period completed
451	>=6	0	10	NA	0	10	Negative	Normal	NA	0	0	NA	NA	NA	NA	0	Study period completed	Study period completed	Study period completed	Study period completed
452	>=6	0	NA	NA	0	5	Negative	Normal	NA	NA	0	NA	NA	NA	NA	NA	Study period completed	Study period completed	Study period completed	Study period completed
453	>=6	0	NA	NA	0	5	25	Normal	NA	NA	0	NA	NA	NA	NA	NA	Study period completed	Study period completed	Study period completed	Study period completed
454	>=6	0	41	147	1- Breathelessness	2	Negative	Normal	NA	0	0	NA	NA	NA	NA	0	Study period completed	Study period completed	Study period completed	Study period completed
455	>=6	0	31.4	143	0	2	Negative	Normal	NA	0	0	NA	NA	NA	NA	0	Study period completed	Study period completed	Study period completed	Study period completed
456	>=6	0	58	168	0	5	11	Normal	NA	0	0	NA	NA	NA	NA	0	Study period completed	Study period completed	Study period completed	Study period completed
457	>=6	0	28	138	0	5	Negative	Normal	NA	0	0	NA	NA	NA	NA	0	Study period completed	Study period completed	Study period completed	Study period completed
458	>=6	0	31	132	0	5	20	Normal	NA	0	0	NA	NA	NA	NA	NA	Study period completed	Study period completed	Study period completed	Study period completed
459	>=6	0	NA	NA	0	5	17	Normal	NA	0	0	5	20	Normal	NA	0	Study period completed	Study period completed	Study period completed	Study period completed
460	>=6	0	NA	NA	0	5	20	Normal	NA	0	0	5	25	Normal	NA	0	Study period completed	Study period completed	Study period completed	Study period completed
461	>=6	0	45.3	143	0	5	Negative	Normal	NA	NA	NA	NA	NA	NA	NA	NA	Study period completed	Study period completed	Study period completed	Study period completed
462	>=6	0	22	121	0	5	Negative	Normal	NA	NA	NA	NA	NA	NA	NA	NA	Study period completed	Study period completed	Study period completed	Study period completed
463	<6	0	12	102	0	5	13	Normal	NA	0	0	NA	NA	NA	NA	0	Study period completed	Study period completed	Study period completed	Study period completed
464	>=6	0	32	NA	0	10	Negative	Normal	NA	0	0	NA	NA	NA	NA	0	Study period completed	Study period completed	Study period completed	Study period completed
465	>=6	0	21	133	0	2	Negative	Normal	NA	0	0	NA	NA	NA	NA	0	Study period completed	Study period completed	Study period completed	Study period completed
466	<6	1	9.8	93	0	2	Negative	Normal	NA	0	0	NA	NA	NA	NA	0	Study period completed	Study period completed	Study period completed	Study period completed
467	<6	0	9.8	60	0	2	Negative	Normal	INH	0	0	NA	NA	NA	NA	0	Study period completed	Study period completed	Study period completed	Study period completed
468	>=6	0	35	148	0	5	19	Normal	NA	0	0	NA	NA	NA	NA	0	Study period completed	Study period completed	Study period completed	Study period completed
469	>=6	0	30	135	0	5	16	Normal	NA	0	0	NA	NA	NA	NA	0	Study period completed	Study period completed	Study period completed	Study period completed
470	<6	0	11	110	0	5	13	Normal	INH	0	0	NA	NA	NA	NA	0	Study period completed	Study period completed	Study period completed	Study period completed
471	>=6	0	41	138	0	5	Negative	Normal	NA	0	0	5	Negative	Normal	NA	0	Study period completed	Study period completed	Study period completed	Study period completed
472	>=6	0	28.8	130	0	5	17	Normal	NA	0	0	5	Negative	Normal	NA	0	Study period completed	Study period completed	Study period completed	Study period completed
473	<6	0	14.7	125	0	5	14	Normal	NA	0	0	5	Negative	Normal	NA	0	Study period completed	Study period completed	Study period completed	Study period completed
474	>=6	0	42	NA	0	10	Negative	Normal	NA	NA	NA	NA	NA	NA	NA	NA	Study period completed	Study period completed	Study period completed	Study period completed
475	<6	0	9.9	77	0	2	Negative	Normal	NA	0	0	2	Negative	Not done	NA	0	Study period completed	Study period completed	Study period completed	Study period completed
476	>=6	0	54	163	0	5	20	Normal	NA	0	0	NA	NA	NA	NA	0	Study period completed	Study period completed	Study period completed	Study period completed
477	>=6	0	38	150	0	5	Negative	Normal	NA	0	0	NA	NA	NA	NA	0	Study period completed	Study period completed	Study period completed	Study period completed
478	<6	1	7.5	71	0	2	Negative	Normal	NA	0	0	NA	NA	NA	NA	0	Study period completed	Study period completed	Study period completed	Study period completed
479	<6	1	12	98	0	2	Negative	Normal	NA	0	0	NA	NA	NA	NA	0	Study period completed	Study period completed	Study period completed	Study period completed
480	<6	1	14	100	0	2	Negative	Normal	NA	0	0	NA	NA	NA	NA	0	Study period completed	Study period completed	Study period completed	Study period completed
481	<6	1	10	90	0	2	Negative	Normal	NA	0	0	NA	NA	NA	NA	0	Study period completed	Study period completed	Study period completed	Study period completed
482	>=6	0	22.1	114	0	2	Negative	Normal	NA	0	0	NA	NA	NA	NA	0	Study period completed	Study period completed	Study period completed	Study period completed
483	>=6	0	26.1	118	0	2	Negative	Normal	NA	0	0	NA	NA	NA	NA	0	Study period completed	Study period completed	Study period completed	Study period completed
484	<6	0	10	80	0	5	Negative	Normal	NA	NA	NA	NA	NA	NA	NA	NA	Study period completed	Study period completed	Study period completed	Study period completed
485	>=6	0	55.7	155	0	2	16	Normal	NA	0	0	NA	NA	NA	NA	0	Study period completed	Study period completed	Study period completed	Study period completed
486	>=6	1	27.4	127.4	0	2	11	Normal	NA	0	0	NA	NA	NA	NA	0	Study period completed	Study period completed	Study period completed	Study period completed
487	>=6	0	20	117	0	1	Negative	Normal	NA	0	0	1	Negative	Normal	NA	0	Study period completed	Study period completed	Study period completed	Study period completed
488	>=6	0	22	130	0	1	Negative	Normal	NA	0	0	1	Negative	Normal	NA	0	Study period completed	Study period completed	Study period completed	Study period completed
489	>=6	0	16	110	0	1	Negative	Normal	NA	0	0	1	Negative	Normal	NA	0	Study period completed	Study period completed	Study period completed	Study period completed
490	>=6	0	15.7	106	0	2	Negative	Normal	NA	0	0	NA	NA	NA	NA	0	Study period completed	Study period completed	Study period completed	Study period completed
491	>=6	0	32	136	0	1	Negative	Normal	NA	0	NA	NA	NA	NA	NA	NA	Study period completed	Study period completed	Study period completed	Study period completed
492	>=6	0	30	128	0	5	20	Normal	NA	0	0	NA	NA	NA	NA	0	Study period completed	Study period completed	Study period completed	Study period completed
493	<6	1	11.7	73	0	5	13	Normal	NA	0	0	NA	NA	NA	NA	0	Study period completed	Study period completed	Study period completed	Study period completed
494	<6	1	7	75	0	5	12	Normal	NA	0	0	NA	NA	NA	NA	0	Study period completed	Study period completed	Study period completed	Study period completed
495	>=6	0	42	150	0	5	19	Normal	NA	0	0	NA	NA	NA	NA	0	Study period completed	Study period completed	Study period completed	Study period completed
496	>=6	1	20.1	113	0	5	Negative	Normal	NA	0	0	5	Negative	Normal	NA	0	Study period completed	Study period completed	Study period completed	Study period completed
497	>=6	0	22	120	0	5	15	Normal	NA	0	0	Not done	Not done	Normal	NA	0	Study period completed	Study period completed	Study period completed	Study period completed
498	<6	0	18	118	0	5	Negative	Normal	NA	0	0	Not done	Not done	Normal	NA	0	Study period completed	Study period completed	Study period completed	Study period completed
499	>=6	0	27	137	0	5	Negative	Normal	NA	0	NA	NA	NA	NA	NA	NA	Study period completed	Study period completed	Study period completed	Study period completed
500	>=6	0	29	140	0	5	Negative	Normal	NA	0	NA	NA	NA	NA	NA	NA	Study period completed	Study period completed	Study period completed	Study period completed
501	<6	0	19	115	0	5	Negative	Normal	NA	0	0	5	Negative	Normal	NA	0	Study period completed	Study period completed	Study period completed	Study period completed
502	<6	0	15	105	0	5	Negative	Normal	NA	NA	NA	NA	NA	NA	NA	NA	Study period completed	Study period completed	Study period completed	Study period completed
503	<6	0	11	79	0	1	Negative	Normal	NA	NA	NA	NA	NA	NA	NA	NA	Study period completed	Study period completed	Study period completed	Study period completed
504	>=6	0	35	139	0	5	Negative	Normal	NA	0	NA	NA	NA	NA	NA	NA	Study period completed	Study period completed	Study period completed	Study period completed
505	>=6	0	30	129	0	5	Negative	Normal	NA	0	NA	NA	NA	NA	NA	NA	Study period completed	Study period completed	Study period completed	Study period completed
506	<6	0	14	NA	0	1	Negative	Normal	NA	0	0	NA	NA	NA	NA	0	Study period completed	Study period completed	Study period completed	Study period completed
507	<6	1	10	112	0	5	19	Normal	NA	0	NA	NA	NA	NA	NA	NA	Study period completed	Study period completed	Study period completed	Study period completed
508	>=6	0	44	165	1- Cough	5	13	Normal	NA	0	0	NA	NA	NA	NA	0	Study period completed	Study period completed	Study period completed	Study period completed
509	>=6	0	35	151	0	10	Negative	Normal	NA	NA	NA	NA	NA	NA	NA	NA	Study period completed	Study period completed	Study period completed	Study period completed
510	>=6	0	48	152	0	10	Negative	Normal	NA	NA	NA	NA	NA	NA	NA	NA	Study period completed	Study period completed	Study period completed	Study period completed
511	>=6	0	21.9	117	0	1	Negative	Normal	NA	0	0	NA	NA	NA	NA	0	Study period completed	Study period completed	Study period completed	Study period completed
512	>=6	0	30	152	0	5	12	Normal	NA	0	0	NA	NA	NA	NA	0	Study period completed	Study period completed	Study period completed	Study period completed
513	>=6	0	29	148	0	5	12	Normal	NA	0	0	5	12	Normal	NA	0	Study period completed	Study period completed	Study period completed	Study period completed
514	<6	1	15	139	0	5	13	Normal	NA	0	0	5	13	Normal	NA	0	Study period completed	Study period completed	Study period completed	Study period completed
515	>=6	0	29	142	0	1	Negative	Normal	NA	0	0	Not done	Not done	Normal	NA	0	Study period completed	Study period completed	Study period completed	Study period completed
516	>=6	0	17.2	122	0	2	Negative	Normal	NA	0	0	2	Negative	Normal	NA	0	Study period completed	Study period completed	Study period completed	Study period completed
517	>=6	0	28	125	0	10	Negative	Normal	NA	0	0	Not done	Not done	Normal	NA	0	Study period completed	Study period completed	Study period completed	Study period completed
518	<6	0	17	NA	0	1	Negative	Normal	NA	0	0	1	Negative	Normal	NA	0	Study period completed	Study period completed	Study period completed	Study period completed
519	<6	0	14	120	1- Cough	1	Negative	Normal	NA	0	0	NA	NA	NA	NA	0	Study period completed	Study period completed	Study period completed	Study period completed
520	>=6	0	37	149	0	1	Negative	Normal	NA	0	0	NA	NA	NA	NA	0	Study period completed	Study period completed	Study period completed	Study period completed
521	>=6	0	23	139	0	1	Negative	Normal	NA	0	0	NA	NA	NA	NA	0	Study period completed	Study period completed	Study period completed	Study period completed
522	<6	0	11	128	0	1	15	Normal	NA	0	0	NA	NA	NA	NA	0	Study period completed	Study period completed	Study period completed	Study period completed
523	>=6	0	39	160	0	5	Negative	Normal	NA	0	0	NA	NA	NA	NA	0	Study period completed	Study period completed	Study period completed	Study period completed
524	>=6	0	34	138	0	5	Negative	Normal	NA	0	0	NA	NA	NA	NA	0	Study period completed	Study period completed	Study period completed	Study period completed
525	<6	0	14.5	96	0	5	Negative	Normal	NA	0	0	NA	NA	NA	NA	0	Study period completed	Study period completed	Study period completed	Study period completed
526	<6	0	10	85	0	1	Negative	Normal	NA	0	0	NA	NA	NA	NA	NA	Study period completed	Study period completed	Study period completed	Study period completed
527	>=6	0	52.1	132	0	1	Negative	Normal	NA	0	0	NA	NA	NA	NA	NA	Study period completed	Study period completed	Study period completed	Study period completed
528	<6	0	23.7	111	0	1	Negative	Normal	NA	0	0	NA	NA	NA	NA	NA	Study period completed	Study period completed	Study period completed	Study period completed
529	<6	0	12.7	95	0	1	Negative	Normal	NA	0	0	NA	NA	NA	NA	NA	Study period completed	Study period completed	Study period completed	Study period completed
530	<6	0	7.3	64	0	NA	NA	Normal	NA	0	0	NA	NA	NA	NA	0	Study period completed	Study period completed	Study period completed	Study period completed
531	<6	0	5.8	62	0	NA	NA	Normal	NA	0	0	NA	NA	NA	NA	0	Study period completed	Study period completed	Study period completed	Study period completed
532	<6	0	14.5	95	0	5	Negative	Normal	NA	0	0	5	Negative	Normal	NA	0	Study period completed	Study period completed	Study period completed	Study period completed
533	>=6	0	16.1	104	0	5	Negative	Normal	NA	0	0	5	Negative	Normal	NA	0	Study period completed	Study period completed	Study period completed	Study period completed
534	<6	0	8.8	69	0	5	Negative	Normal	NA	0	0	NA	NA	NA	NA	NA	Study period completed	Study period completed	Study period completed	Study period completed
535	<6	0	10	87	0	1	Negative	Normal	NA	0	0	1	Negative	Few nodular opacities seen in left upper zone	NA	0	Study period completed	Study period completed	Study period completed	Study period completed
536	<6	0	15	110	0	5	Negative	Normal	NA	0	0	NA	NA	NA	NA	0	Study period completed	Study period completed	Study period completed	Study period completed
537	>=6	0	57	158	0	5	Negative	Normal	NA	0	0	NA	NA	NA	NA	0	Study period completed	Study period completed	Study period completed	Study period completed
538	>=6	0	21	124.9	0	2	Negative	Normal	NA	0	0	NA	NA	NA	NA	0	Study period completed	Study period completed	Study period completed	Study period completed
539	>=6	0	34.5	125.2	0	2	36	Normal	NA	0	0	NA	NA	NA	NA	0	Study period completed	Study period completed	Study period completed	Study period completed
540	>=6	0	36	146.3	0	2	Negative	Normal	NA	0	0	NA	NA	NA	NA	0	Study period completed	Study period completed	Study period completed	Study period completed
541	>=6	0	15.5	109.7	0	2	Negative	Normal	NA	0	0	NA	NA	NA	NA	0	Study period completed	Study period completed	Study period completed	Study period completed
542	<6	0	19	115.8	0	2	Negative	Normal	NA	0	0	NA	NA	NA	NA	0	Study period completed	Study period completed	Study period completed	Study period completed
543	<6	1	14	104	0	5	Negative	Normal	NA	0	0	5	Negative	Normal	NA	0	Study period completed	Study period completed	Study period completed	Study period completed
544	<6	1	16	106	0	5	Negative	Normal	NA	0	0	5	Negative	Normal	NA	0	Study period completed	Study period completed	Study period completed	Study period completed
545	>=6	0	39	150	0	5	17	Pulmonary Koch's?	NA	0	0	5	Negative	Normal	NA	0	Study period completed	Study period completed	Study period completed	Study period completed
546	>=6	1	45	137	0	5	25	Normal	NA	0	0	Not done	Not done	Normal	NA	0	Study period completed	Study period completed	Study period completed	Study period completed
547	>=6	1	28	121	0	5	24	Normal	NA	0	0	Not done	Not done	Normal	NA	0	Study period completed	Study period completed	Study period completed	Study period completed
548	>=6	1	40	124	0	5	25	Normal	NA	NA	0	5	25	Normal	NA	0	Study period completed	Study period completed	Study period completed	Study period completed
549	>=6	1	17	125	0	5	20	Normal	NA	NA	0	5	20	Normal	NA	0	Study period completed	Study period completed	Study period completed	Study period completed
550	>=6	0	35	137	0	5	Negative	Normal	NA	0	0	5	Negative	Normal	NA	0	Study period completed	Study period completed	Study period completed	Study period completed
551	>=6	0	20	NA	1- Night sweats	5	Negative	Normal	NA	0	0	5	Negative	Normal	NA	0	Study period completed	Study period completed	Study period completed	Study period completed
552	<6	0	8.2	75	0	2	Negative	Normal	INH	0	0	NA	NA	NA	NA	0	Study period completed	Study period completed	Study period completed	Study period completed
553	<6	0	10	102	0	2	Negative	Normal	NA	0	0	NA	NA	NA	NA	0	Study period completed	Study period completed	Study period completed	Study period completed
554	>=6	0	20.9	117	0	2	Negative	Normal	NA	0	0	NA	NA	NA	NA	Study period completed	Study period completed	Study period completed	Study period completed	Study period completed
555	<6	0	15.3	103	0	2	15	Normal	INH	0	0	NA	NA	NA	NA	Study period completed	Study period completed	Study period completed	Study period completed	Study period completed
556	>=6	0	20	110	0	5	Negative	Normal	NA	0	0	NA	NA	NA	NA	Study period completed	Study period completed	Study period completed	Study period completed	Study period completed
557	<6	0	8	90	0	5	Negative	Normal	NA	0	0	NA	NA	NA	NA	Study period completed	Study period completed	Study period completed	Study period completed	Study period completed
558	>=6	0	56	156	0	5	15	Normal	NA	0	0	5	Negative	Normal	NA	Study period completed	Study period completed	Study period completed	Study period completed	Study period completed
559	>=6	0	18	123	0	5	15	Normal	NA	0	0	5	Negative	Normal	NA	Study period completed	Study period completed	Study period completed	Study period completed	Study period completed
560	<6	0	15	110	0	5	Negative	Normal	NA	0	NA	NA	NA	NA	NA	Study period completed	Study period completed	Study period completed	Study period completed	Study period completed
561	<6	0	10	89	0	5	15	Normal	NA	0	NA	NA	NA	NA	NA	Study period completed	Study period completed	Study period completed	Study period completed	Study period completed
562	>=6	0	40	159	0	5	15	Normal	NA	0	NA	NA	NA	NA	NA	Study period completed	Study period completed	Study period completed	Study period completed	Study period completed
563	>=6	0	27	130	0	NA	NA	NA	NA	0	0	NA	NA	NA	NA	Study period completed	Study period completed	Study period completed	Study period completed	Study period completed
564	>=6	0	20	145	0	5	Negative	Normal	NA	0	NA	NA	NA	NA	NA	Study period completed	Study period completed	Study period completed	Study period completed	Study period completed
565	>=6	0	30	145	0	5	Negative	Normal	NA	0	NA	NA	NA	NA	NA	Study period completed	Study period completed	Study period completed	Study period completed	Study period completed
566	>=6	0	30	135	0	2	Negative	Normal	NA	0	0	NA	NA	NA	NA	Study period completed	Study period completed	Study period completed	Study period completed	Study period completed
567	<6	0	8.5	62	0	5	Negative	Normal	NA	0	0	NA	NA	NA	NA	Study period completed	Study period completed	Study period completed	Study period completed	Study period completed
568	>=6	0	22	126	1- Cough	5	15	Normal	NA	0	0	NA	NA	NA	NA	Study period completed	Study period completed	Study period completed	Study period completed	Study period completed
569	<6	0	16	101	0	5	Negative	Normal	NA	0	0	NA	NA	NA	NA	Study period completed	Study period completed	Study period completed	Study period completed	Study period completed
570	<6	0	11	95	0	5	25	Normal	NA	0	0	5	25	Normal	NA	Study period completed	Study period completed	Study period completed	Study period completed	Study period completed
571	>=6	0	16	124	0	5	25	Normal	NA	0	0	5	28	Normal	NA	Study period completed	Study period completed	Study period completed	Study period completed	Study period completed
572	>=6	0	26	135	0	5	Negative	Normal	NA	0	0	5	Negative	Normal	NA	Study period completed	Study period completed	Study period completed	Study period completed	Study period completed
573	>=6	0	39	148	0	5	25	Normal	NA	0	0	5	28	Normal	NA	Study period completed	Study period completed	Study period completed	Study period completed	Study period completed
574	<6	1	10	92	0	2	Negative	Normal	NA	0	0	NA	NA	NA	NA	Study period completed	Study period completed	Study period completed	Study period completed	Study period completed
575	>=6	0	34	142	0	2	Negative	Normal	NA	0	0	NA	NA	NA	NA	Study period completed	Study period completed	Study period completed	Study period completed	Study period completed
576	>=6	0	24	132	0	2	Negative	Normal	NA	0	0	NA	NA	NA	NA	Study period completed	Study period completed	Study period completed	Study period completed	Study period completed
577	>=6	0	47	150	1- Cough	5	Negative	Normal	NA	0	0	NA	NA	NA	NA	Study period completed	Study period completed	Study period completed	Study period completed	Study period completed
578	<6	0	14.5	98	0	5	Negative	Normal	NA	0	0	NA	NA	NA	NA	Study period completed	Study period completed	Study period completed	Study period completed	Study period completed
579	<6	0	10	88	0	5	Negative	Normal	NA	0	0	NA	NA	NA	NA	Study period completed	Study period completed	Study period completed	Study period completed	Study period completed
580	>=6	0	62	163	0	NA	NA	Normal	NA	0	0	NA	NA	NA	NA	Study period completed	Study period completed	Study period completed	Study period completed	Study period completed
581	>=6	0	25	149	0	NA	NA	Calcified node in B/L hill	NA	0	0	NA	NA	NA	NA	Study period completed	Study period completed	Study period completed	Study period completed	Study period completed
582	>=6	0	60.5	162	0	5	Negative	Normal	NA	0	0	NA	NA	NA	NA	Study period completed	Study period completed	Study period completed	Study period completed	Study period completed
583	>=6	0	63	160	0	5	Negative	Normal	NA	0	0	NA	NA	NA	NA	Study period completed	Study period completed	Study period completed	Study period completed	Study period completed
584	<6	1	14.1	98	0	1	Negative	Normal	NA	0	0	1	Negative	Normal	NA	Study period completed	Study period completed	Study period completed	Study period completed	Study period completed
585	>=6	0	19.3	117	0	1	Negative	Normal	NA	0	0	1	Negative	Normal	NA	Study period completed	Study period completed	Study period completed	Study period completed	Study period completed
586	>=6	0	30	150	0	10	Negative	Normal	NA	0	0	NA	NA	NA	NA	Study period completed	Study period completed	Study period completed	Study period completed	Study period completed
587	>=6	0	33	149	0	10	Negative	Normal	NA	0	0	NA	NA	NA	NA	Study period completed	Study period completed	Study period completed	Study period completed	Study period completed
588	<6	0	18	133	0	5	Negative	Normal	NA	0	0	NA	NA	NA	NA	Study period completed	Study period completed	Study period completed	Study period completed	Study period completed
589	>=6	0	42	150	0	5	20	Normal	NA	0	0	NA	NA	NA	NA	Study period completed	Study period completed	Study period completed	Study period completed	Study period completed
590	<6	1	12	88	0	5	Negative	Normal	NA	0	0	NA	NA	NA	NA	Study period completed	Study period completed	Study period completed	Study period completed	Study period completed
591	<6	1	12	98	0	5	16	Normal	NA	0	0	NA	NA	NA	NA	Study period completed	Study period completed	Study period completed	Study period completed	Study period completed
592	>=6	0	15	116	0	10	Negative	Normal	INH	0	0	NA	NA	NA	NA	Study period completed	Study period completed	Study period completed	Study period completed	Study period completed
593	<6	0	12.4	87	0	5	Negative	Normal	NA	0	0	NA	NA	NA	NA	Study period completed	Study period completed	Study period completed	Study period completed	Study period completed
594	>=6	0	29.2	138	0	5	Negative	Normal	NA	0	0	5	15	Normal	NA	Study period completed	Study period completed	Study period completed	Study period completed	Study period completed
595	>=6	0	51	152	0	5	11	Normal	NA	0	0	5	15	Normal	NA	Study period completed	Study period completed	Study period completed	Study period completed	Study period completed
596	>=6	0	23	118	0	5	Negative	Normal	NA	0	0	NA	NA	NA	NA	Study period completed	Study period completed	Study period completed	Study period completed	Study period completed
597	>=6	0	29	136	0	NA	NA	Normal	NA	0	0	NA	NA	NA	NA	Study period completed	Study period completed	Study period completed	Study period completed	Study period completed
598	<6	0	19	116	0	NA	NA	Normal	NA	0	0	NA	NA	NA	NA	Study period completed	Study period completed	Study period completed	Study period completed	Study period completed
599	<6	0	10	80	0	NA	NA	Normal	NA	0	0	NA	NA	NA	NA	Study period completed	Study period completed	Study period completed	Study period completed	Study period completed
600	>=6	0	28.8	133.5	0	2	Negative	Normal	NA	0	0	NA	NA	NA	NA	Study period completed	Study period completed	Study period completed	Study period completed	Study period completed
601	<6	0	12.3	92	0	2	Negative	Normal	NA	0	0	NA	NA	NA	NA	Study period completed	Study period completed	Study period completed	Study period completed	Study period completed
602	>=6	0	50	161.5	0	10	18	Normal	NA	0	0	NA	NA	NA	NA	Study period completed	Study period completed	Study period completed	Study period completed	Study period completed
603	>=6	0	22	118.8	0	2	15	Normal	ATT	0	0	NA	NA	NA	NA	Study period completed	Study period completed	Study period completed	Study period completed	Study period completed
604	>=6	0	25	131	0	2	15	Normal	ATT	0	0	NA	NA	NA	NA	Study period completed	Study period completed	Study period completed	Study period completed	Study period completed
605	>=6	1	11.5	107	0	2	Negative	Normal	NA	0	0	NA	NA	NA	NA	Study period completed	Study period completed	Study period completed	Study period completed	Study period completed
606	<6	1	7	72	0	2	Negative	Normal	NA	0	0	NA	NA	NA	NA	Study period completed	Study period completed	Study period completed	Study period completed	Study period completed
607	<6	1	9.7	87	0	2	Negative	Normal	NA	0	0	NA	NA	NA	NA	Study period completed	Study period completed	Study period completed	Study period completed	Study period completed
608	>=6	0	34.1	137.5	0	2	Negative	Normal	NA	0	0	NA	NA	NA	NA	Study period completed	Study period completed	Study period completed	Study period completed	Study period completed
609	<6	0	15	112	0	1	Negative	Normal	NA	0	0	NA	NA	NA	NA	Study period completed	Study period completed	Study period completed	Study period completed	Study period completed
610	<6	0	10.5	89	0	1	Negative	Normal	NA	0	0	NA	NA	NA	NA	Study period completed	Study period completed	Study period completed	Study period completed	Study period completed
611	<6	0	9.5	86	0	1	Negative	Normal	NA	0	0	NA	NA	NA	NA	Study period completed	Study period completed	Study period completed	Study period completed	Study period completed
612	>=6	0	35	106.7	0	10	15	Normal	NA	NA	NA	NA	NA	NA	NA	Study period completed	Study period completed	Study period completed	Study period completed	Study period completed
613	<6	1	13	91	0	2	Negative	Normal	NA	0	0	NA	NA	NA	NA	Study period completed	Study period completed	Study period completed	Study period completed	Study period completed
614	>=6	0	26.6	131	0	2	20	Normal	ATT	0	0	NA	NA	NA	NA	Study period completed	Study period completed	Study period completed	Study period completed	Study period completed
615	>=6	0	26.3	123.8	0	2	25	Hilar nodes+	ATT	0	0	NA	NA	NA	NA	Study period completed	Study period completed	Study period completed	Study period completed	Study period completed
616	>=6	0	20.9	114	0	2	22	Hilar Nodes+	ATT	0	0	NA	NA	NA	NA	Study period completed	Study period completed	Study period completed	Study period completed	Study period completed
617	>=6	0	48	160	0	1	14	Normal	NA	0	0	NA	NA	NA	NA	Study period completed	Study period completed	Study period completed	Study period completed	Study period completed
618	<6	0	10	NA	0	5	Negative	Normal	NA	0	0	NA	NA	NA	NA	Study period completed	Study period completed	Study period completed	Study period completed	Study period completed
619	<6	0	11	NA	0	10	Negative	Normal	NA	0	0	NA	NA	NA	NA	Study period completed	Study period completed	Study period completed	Study period completed	Study period completed
620	>=6	0	15	NA	0	10	Negative	Normal	INH	0	0	NA	NA	NA	NA	Study period completed	Study period completed	Study period completed	Study period completed	Study period completed
621	>=6	0	20	90	0	10	20	Normal	NA	0	0	NA	NA	NA	NA	Study period completed	Study period completed	Study period completed	Study period completed	Study period completed
622	<6	0	11.4	95	0	2	15	Normal	INH	0	0	NA	NA	NA	NA	Study period completed	Study period completed	Study period completed	Study period completed	Study period completed
623	>=6	0	21	116	0	NA	NA	NA	NA	0	0	NA	NA	NA	NA	Study period completed	Study period completed	Study period completed	Study period completed	Study period completed
624	<6	0	15.3	107	0	2	Negative	Normal	NA	0	0	NA	NA	NA	NA	Study period completed	Study period completed	Study period completed	Study period completed	Study period completed
625	<6	0	18	106	0	NA	NA	Normal	NA	0	0	NA	NA	NA	NA	Study period completed	Study period completed	Study period completed	Study period completed	Study period completed
626	<6	0	11.5	88	0	NA	NA	Normal	NA	0	0	NA	NA	NA	NA	Study period completed	Study period completed	Study period completed	Study period completed	Study period completed
627	>=6	0	24	125	0	2	Negative	Normal	NA	0	0	NA	NA	NA	NA	Study period completed	Study period completed	Study period completed	Study period completed	Study period completed
628	>=6	0	19	120	0	2	Negative	Normal	NA	0	0	NA	NA	NA	NA	Study period completed	Study period completed	Study period completed	Study period completed	Study period completed
629	>=6	0	24	139	0	5	Negative	Normal	INH	0	0	NA	NA	NA	NA	Study period completed	Study period completed	Study period completed	Study period completed	Study period completed
630	>=6	0	39	156	0	10	Negative	Normal	NA	0	NA	NA	NA	NA	NA	Study period completed	Study period completed	Study period completed	Study period completed	Study period completed
631	>=6	0	37.7	148	0	10	Negative	Normal	NA	0	NA	NA	NA	NA	NA	Study period completed	Study period completed	Study period completed	Study period completed	Study period completed
632	<6	1	16.3	101	0	2	Negative	Normal	NA	0	0	NA	NA	NA	NA	Study period completed	Study period completed	Study period completed	Study period completed	Study period completed
633	>=6	0	43	165	0	10	Negative	Normal	NA	NA	NA	NA	NA	NA	NA	Study period completed	Study period completed	Study period completed	Study period completed	Study period completed
634	>=6	0	24.9	125	0	1	Negative	Normal	NA	0	0	NA	NA	NA	NA	Study period completed	Study period completed	Study period completed	Study period completed	Study period completed
635	>=6	0	18.4	121	0	1	Negative	Normal	NA	0	0	NA	NA	NA	NA	Study period completed	Study period completed	Study period completed	Study period completed	Study period completed
636	<6	0	10.7	84	0	1	Negative	Normal	NA	0	0	NA	NA	NA	NA	Study period completed	Study period completed	Study period completed	Study period completed	Study period completed
637	<6	0	16	110	0	1	Negative	Normal	NA	0	0	NA	NA	NA	NA	Study period completed	Study period completed	Study period completed	Study period completed	Study period completed
638	>=6	0	23.6	122	0	1	Negative	Normal	NA	0	0	NA	NA	NA	NA	Study period completed	Study period completed	Study period completed	Study period completed	Study period completed
639	<6	0	16	102	0	5	Negative	Normal	NA	0	0	NA	NA	NA	NA	Study period completed	Study period completed	Study period completed	Study period completed	Study period completed
640	>=6	0	23.2	126	0	1	17	Normal	NA	0	NA	NA	NA	NA	NA	Study period completed	Study period completed	Study period completed	Study period completed	Study period completed
641	>=6	0	18.1	116	0	1	18	Normal	NA	0	NA	NA	NA	NA	NA	Study period completed	Study period completed	Study period completed	Study period completed	Study period completed
642	>=6	0	41.3	150	0	2	Negative	Normal	NA	0	0	NA	NA	NA	NA	Study period completed	Study period completed	Study period completed	Study period completed	Study period completed
643	>=6	0	15.7	105	0	2	Negative	Normal	NA	0	0	NA	NA	NA	NA	Study period completed	Study period completed	Study period completed	Study period completed	Study period completed
644	<6	1	11.5	93	0	5	Negative	Normal	NA	0	0	NA	NA	NA	NA	Study period completed	Study period completed	Study period completed	Study period completed	Study period completed
645	<6	0	11	94	0	2	Negative	Normal	NA	0	0	NA	NA	NA	NA	Study period completed	Study period completed	Study period completed	Study period completed	Study period completed
646	<6	0	12	87	0	2	Negative	Normal	NA	0	0	NA	NA	NA	NA	Study period completed	Study period completed	Study period completed	Study period completed	Study period completed
647	<6	0	12	100	0	2	Negative	Normal	NA	0	0	NA	NA	NA	NA	Study period completed	Study period completed	Study period completed	Study period completed	Study period completed
648	>=6	0	42	129	0	5	Negative	Normal	NA	0	0	Not done	Not done	Normal	NA	Study period completed	Study period completed	Study period completed	Study period completed	Study period completed
649	>=6	0	23.7	119	0	5	Negative	Normal	NA	0	0	Not done	Not done	Normal	NA	Study period completed	Study period completed	Study period completed	Study period completed	Study period completed
650	>=6	0	43.8	145	0	5	Negative	Normal	NA	0	0	5	Negative	Normal	NA	Study period completed	Study period completed	Study period completed	Study period completed	Study period completed
651	<6	0	12	85	0	5	Negative	Normal	NA	0	0	Not done	Not done	Normal	NA	Study period completed	Study period completed	Study period completed	Study period completed	Study period completed
652	>=6	0	34.8	141	0	5	20	Normal	NA	0	NA	NA	NA	NA	NA	Study period completed	Study period completed	Study period completed	Study period completed	Study period completed
653	>=6	0	12	100.5	0	2	10	Normal	NA	0	0	NA	NA	NA	NA	Study period completed	Study period completed	Study period completed	Study period completed	Study period completed
654	>=6	0	16	109.7	0	2	Negative	Normal	NA	0	0	NA	NA	NA	NA	Study period completed	Study period completed	Study period completed	Study period completed	Study period completed
655	<6	1	14	99	0	2	Negative	Normal	NA	0	0	NA	NA	NA	NA	Study period completed	Study period completed	Study period completed	Study period completed	Study period completed
656	>=6	0	20	128	0	2	Negative	Normal	NA	0	0	NA	NA	NA	NA	Study period completed	Study period completed	Study period completed	Study period completed	Study period completed
657	>=6	0	27.6	138	0	5	Negative	Normal	NA	0	0	5	Negative	Normal	NA	Study period completed	Study period completed	Study period completed	Study period completed	Study period completed
658	>=6	0	25.7	135	0	5	15	Normal	NA	0	0	5	15	Normal	NA	Study period completed	Study period completed	Study period completed	Study period completed	Study period completed
659	>=6	0	29	140	0	5	13	Normal	NA	0	0	NA	NA	NA	NA	Study period completed	Study period completed	Study period completed	Study period completed	Study period completed
660	<6	0	10	90	0	5	Negative	Normal	NA	0	0	NA	NA	NA	NA	Study period completed	Study period completed	Study period completed	Study period completed	Study period completed
661	>=6	0	30	156	0	5	Negative	Normal	NA	0	0	NA	NA	NA	NA	Study period completed	Study period completed	Study period completed	Study period completed	Study period completed
662	>=6	0	28	150	0	5	24	Normal	NA	0	0	NA	NA	NA	NA	Study period completed	Study period completed	Study period completed	Study period completed	Study period completed
663	>=6	0	22	122	0	5	Negative	Normal	NA	0	0	NA	NA	NA	NA	Study period completed	Study period completed	Study period completed	Study period completed	Study period completed
664	<6	0	13	98	0	5	Negative	Normal	NA	0	0	NA	NA	NA	NA	Study period completed	Study period completed	Study period completed	Study period completed	Study period completed
665	>=6	0	46	145	0	5	12	Normal	NA	0	NA	NA	NA	NA	NA	Study period completed	Study period completed	Study period completed	Study period completed	Study period completed
666	>=6	0	28	138	0	5	Negative	Normal	NA	0	NA	NA	NA	NA	NA	Study period completed	Study period completed	Study period completed	Study period completed	Study period completed
667	<6	0	9	96	0	5	Negative	Normal	NA	0	NA	NA	NA	NA	NA	Study period completed	Study period completed	Study period completed	Study period completed	Study period completed
668	<6	0	11	112	0	5	Negative	Normal	NA	0	NA	NA	NA	NA	NA	Study period completed	Study period completed	Study period completed	Study period completed	Study period completed
669	>=6	0	30	140	0	NA	NA	Normal	NA	0	0	NA	NA	NA	NA	Study period completed	Study period completed	Study period completed	Study period completed	Study period completed
670	<6	0	6	75	0	NA	NA	Normal	NA	0	0	NA	NA	NA	NA	Study period completed	Study period completed	Study period completed	Study period completed	Study period completed
671	<6	0	8	76	0	NA	NA	Normal	NA	0	0	NA	NA	NA	NA	Study period completed	Study period completed	Study period completed	Study period completed	Study period completed
672	<6	0	19	110	0	NA	NA	Normal	NA	0	0	NA	NA	NA	NA	Study period completed	Study period completed	Study period completed	Study period completed	Study period completed
673	>=6	0	40	156	0	NA	NA	Bilateral defined opacities immoting upper lobes air bronchogram left mitous, lymph node involvement	ATT	0	0	NA	NA	NA	NA	Study period completed	Study period completed	Study period completed	Study period completed	Study period completed
674	>=6	0	35	152	0	5	Negative	Evidence of mild soft tissue opacity noted at right lower paratracheal region- Lymphnode, Evidence of mildly prominent bronchovascular marking noted	NA	0	0	NA	NA	NA	NA	Study period completed	Study period completed	Study period completed	Study period completed	Study period completed
675	>=6	0	33	140	0	5	Negative	Evidence of midly prominent left hilum? Lymphnode	NA	0	0	NA	NA	NA	NA	Study period completed	Study period completed	Study period completed	Study period completed	Study period completed
676	>=6	0	NA	NA	0	5	18	Normal	NA	0	0	NA	NA	NA	NA	Study period completed	Study period completed	Study period completed	Study period completed	Study period completed
677	>=6	0	NA	NA	0	5	21	Normal	NA	0	0	NA	NA	NA	NA	Study period completed	Study period completed	Study period completed	Study period completed	Study period completed
678	>=6	0	23.1	127	0	2	14	Normal	NA	0	0	NA	NA	NA	NA	Study period completed	Study period completed	Study period completed	Study period completed	Study period completed
679	>=6	0	23.7	126	0	2	Negative	Normal	NA	0	0	NA	NA	NA	NA	Study period completed	Study period completed	Study period completed	Study period completed	Study period completed
680	<6	0	17.3	108	0	1	Negative	Normal	NA	0	NA	NA	NA	NA	NA	Study period completed	Study period completed	Study period completed	Study period completed	Study period completed
681	<6	0	9.3	75	0	1	14	Normal	NA	0	NA	NA	NA	NA	NA	Study period completed	Study period completed	Study period completed	Study period completed	Study period completed
682	>=6	0	30	148	0	2	Negative	Normal	NA	0	0	NA	NA	NA	NA	Study period completed	Study period completed	Study period completed	Study period completed	Study period completed
683	>=6	0	22	128	0	2	Negative	Normal	NA	0	0	NA	NA	NA	NA	Study period completed	Study period completed	Study period completed	Study period completed	Study period completed
684	<6	0	18	96	1- Cough, Fever	5	Negative	Normal	NA	0	0	NA	NA	NA	NA	Study period completed	Study period completed	Study period completed	Study period completed	Study period completed
685	>=6	0	23	130	1- Cough, Fever	5	Negative	Normal	NA	0	0	NA	NA	NA	NA	Study period completed	Study period completed	Study period completed	Study period completed	Study period completed
686	>=6	0	28	139	1- Cough, Fever	5	Negative	Normal	ATT	0	0	NA	NA	NA	NA	Study period completed	Study period completed	Study period completed	Study period completed	Study period completed
